# Supplementary material for: Spatially resolved multiomics on the neuronal effects induced by spaceflight in mice
Source: Nat Commun. 2024 Jun 11;15:4778. doi: 10.1038/s41467-024-48916-8 (PMC11166911; doi:10.1038/s41467-024-48916-8)
Supplement: Supplementary file 5 — Dataset 2 [file 41467_2024_48916_MOESM5_ESM.xlsx]

## Sheet: Sheet1
Supplementary Data 2: Multiomics clusters annotations. Functional annotations of the 18 (0-17) multiomics clusters identified in the multiomics brain dataset according to functions.
Cluster Annotation column denotes the shorter names for these cluster annotations.
Celltype annotation column refers to the celltype assignments for each multiomics cluster.
Cluster ID	Cluster Annotation	Cluster Functions	Celltype annotation
0	Neurogenesis I	Neuronal activity and synaptic transmission in immature neural cells and telencephalon projecting neurons	Neurons - telencephalon
1	Synaptic Transmission I	Synaptic transmission in di- and mesencephalon neurons	Neurons - Di- and mesencephalon
2	Neuronal activity, Synaptic Transmission I	Neuronal activity and synaptic transmission in cholinergic, monoaminergic and peptidergic neurons	Neurons - cholinergic, monoaminergic and peptidergic
3	Myelination	Myelination in oligodendrocytes	Oligodendrocytes
4	Astrocytes	Astrocyte functions: regulation of neurotransmission and neurovasculature	Astrocytes
5	Glutamatergic Synaptic Transmission I	(Glutamatergic) synaptic transmission in telencephalon interneurons	Interneurons - telencephalon
6	Glutamatergic Synaptic Transmission II	(Glutamatergic) synaptic transmission in cholinergic, monoaminergic and peptidergic neurons	Neurons - cholinergic, monoaminergic and peptidergic
7	Glial development	Glial development	Glial cells
8	Glutamatergic Synaptic Transmission III	(Glutamatergic) synaptic transmission in di- and mesencephalon neurons	Neurons - Di- and mesencephalon
9	Neurogenesis II	Development of neuronal projections in neural crest-like glia	Neural crest cells
10	Microglia	Immune functions in Microglia	Microglia
11	GABAergic Synaptic Transmission	Neuronal activity and (GABAergic) synaptic transmission in telencephalon interneurons	Interneurons - telencephalon
12	Neurovasculature	Vasculature (mostly brain vascular endothelial cells)	Vascular endothelial cells
13	Neuronal activity, synaptic transmission II	Neuronal activity and synaptic transmission in di- and mesencephalon neurons	Neurons - Di- and mesencephalon
14	Neuroendocrine	Synaptic transmission in cholinergic, monoaminergic and peptidergic neurons of hypothalamus and the neuroendocrine system	Neurons - cholinergic, monoaminergic and peptidergic
15	Neuronal activity, synaptic transmission III	Neuronal activity and synaptic transmission in di- and mesencephalon neurons	Neurons - Di- and mesencephalon
16	Glutamatergic synaptic transmission IV	(Glutamatergic) synaptic transmission in di- and mesencephalon neurons	Neurons - Di- and mesencephalon
17	Synaptic transmission II	Synaptic transmission in cholinergic, monoaminergic and peptidergic neurons	Neurons - cholinergic, monoaminergic and peptidergic
