# Supplementary material for: Spatially resolved multiomics on the neuronal effects induced by spaceflight in mice
Source: Nat Commun. 2024 Jun 11;15:4778. doi: 10.1038/s41467-024-48916-8 (PMC11166911; doi:10.1038/s41467-024-48916-8)
Supplement: Supplementary file 7 — Dataset 4 [file 41467_2024_48916_MOESM7_ESM.xlsx]

## Sheet: Sheet1
Supplementary Data 4: Overlapping spaceflight DEGs. A set of 11 overlapping spaceflight DEGs between the single nuclei multiomics and bulkRNAseq data of the same mice brains from RR-3 mission
Genes (Gabra6, and Kctd16) with same directional change are in italicised text.
Gene	Direction of change in RR3 bulkRNAseq data (Spaceflight vs Ground Controls)	Direction of change in RR3 snMultiomics data (Spaceflight vs Ground Controls)
Trps1	Downregulated	Upregulated
Adcy8	Downregulated	Upregulated
Cntnap5a	Downregulated	Upregulated
Dlc1	Downregulated	Upregulated
Efr3a	Downregulated	Upregulated
Kctd16	Upregulated	Upregulated
Kmt2a	Downregulated	Upregulated
Pak3	Downregulated	Upregulated
Cdh20	Downregulated	Upregulated
Gabra6	Downregulated	Downregulated
Sorbs1	Downregulated	Upregulated
