# Supplementary material for: Spatially resolved multiomics on the neuronal effects induced by spaceflight in mice
Source: Nat Commun. 2024 Jun 11;15:4778. doi: 10.1038/s41467-024-48916-8 (PMC11166911; doi:10.1038/s41467-024-48916-8)
Supplement: Supplementary file 8 — Dataset 5 [file 41467_2024_48916_MOESM8_ESM.xlsx]

## Sheet: Sheet1
Supplementary Data 5: Overlapping known spaceflight DEGs. This table lists all the datasets that were included in the comparison of known spaceflight DEGs (comparison between Flight vs Ground Control)
with the 825 multiomics spaceflight DEGs found in the multiomics RR3 brain data. A hypergeometric distribution test was performed to test the overlap significance.
Mission	Organ	Overlapping_Spaceflight_DEGs	Dataset Study ID	P-value from Hypergeometric distribution test
RR1	Eye	Kcnc2, Gria2, Fars2, Dclk1, Atp1a2, Lrrtm4, 5330434G04Rik, A230057D06Rik, Adgrl3, Ank, Arfgef3, Arhgap32, Arih1, Cacna1d, Cacna2d1, Cadps, Caln1, Cdh13, Cntnap5a, Csmd3, Csrnp3, Cttnbp2, Ddx5, Dlgap1, Efr3a, Elavl3, Enox1, Epha6, Etl4, Fchsd2, Frmd4b, Frmd5, Gad2, Galntl6, Hdac9, Hectd4, Kcnh7, Kcnq3, Kcnq5, Klhl29, Lrfn5, Nfib, Nlk, Nrg3, Pcsk2, Polb, Ppp2r2b, Rab3c, Ralyl, Rasgrf2, Rimbp2, Scn8…	OSD-100	2.61579e-11
RR1	Gastrocnemius Muscle	Kcnc2, Frmd4a, Auts2, Ablim1, Alk, Arhgap32, Arl15, Brinp2, Brwd1, C530008M17Rik, Cdh9, Celf1, Dnm3, Erc2, Etl4, Fstl5, Fus, Grin2b, Grin3a, Grm1, Grm5, Gsk3b, Hdac9, Klf12, Kmt2a, Lncpint, Med13, Mtss1, Nav2, Ncoa1, Nell1, Pcca, Plxna4, Ralgapa1, Rev3l, Runx1t1, Sh3kbp1, Slc24a3, Sphkap, Stxbp5, Tmem178b, Ttc19, Sparc, Adra1a, Appl2, Atp6v1b2, Ewsr1, Fgf13, Lcor, Mgll, Msra, Nsf, Tiam1, Unc13c, …	OSD-101	2.226356e-05
RR1	Kidney	Macf1, Ptprt, Prkn, A330076H08Rik, Ahi1, Apc, Ash1l, Astn1, Atrnl1, Bach2, Camk2a, Cdh13, Chd6, Chrm3, Cntnap2, Cplane1, Ctnna2, Enox1, Fam13c, Fyn, Gad1, Gria3, Hdac4, Klf12, Kmt2a, Limch1, Map7, Mapk10, Med13, Mtss1, Myo5a, Nipbl, Ntrk2, Pigk, Polb, Prickle2, Rc3h2, Rictor, Rimbp2, Robo2, Runx1t1, Samd5, Satb1, Slc38a2, Sorbs2, Spock3, Tmem132b, Tnrc6a, Tom1l2, Trim9, Zfp207, Alcam, Appl2, Arhg…	OSD-102	2.622859e-08
RR1	Liver	Cadm1, Cpe, Atp1a2, Adgrl3, Atp1b1, Cplane1, Cttnbp2, Dlg2, Frmd5, Gab2, Hdac4, Myo5a, Pam, Parp8, Robo2, Satb1, Sh3kbp1, Snhg11, Sox6, Thrb, Zswim6, Asap1, Egfr, Gabbr2, Nsf, Olfm3, Phactr1, Rab6a, Sybu, Tcf12, Pde8b, Trerf1	OSD-47	0.0325713
RR1	Quadriceps Muscle	Plp1, Mir99ahg, Cpe, Trps1, Luc7l2, Prkn, Auts2, Acbd6, Adcy8, Arl15, Arpp21, Asb3, Atrnl1, Bcl11a, Braf, Brwd1, Cacna2d1, Camta1, Ccdc85a, Cntnap2, Cplane1, Csmd1, Cttnbp2, Fchsd2, Fgf12, Galntl6, Gsk3b, Htt, Kalrn, Kcnma1, Mir100hg, Mtss1, Myo16, Myo5a, Myo9a, Nav2, Ncoa1, Nek7, Neto1, Osbpl6, Plcb1, Plxna4, Ppip5k2, Ppp3ca, Prpf40a, Pvt1, Ralgapa1, Rapgef6, Rbm6, Satb1, Smg1, Srcin1, Strn3, St…	OSD-103	7.640832e-05
RR1	Soleus Muscle	Plp1, Mir99ahg, Cadm1, Prex2, Ptprz1, Macf1, Dtna, B3galt1, Cpe, Ptprt, Trps1, Auts2, Atp1a2, 2210408F21Rik, Ablim1, Abr, Afap1, Ank, Arhgef12, Arih1, Arnt2, Arpp21, Ash1l, Atp11b, Atp1a3, Atp1b1, Atrnl1, Atxn1, Brinp2, Btbd9, Cacna2d1, Camk2a, Casc4, Ccdc85a, Cdh13, Celf2, Chd6, Cplane1, Csrnp3, Cttnbp2, Ddx50, Dennd5b, Dlg2, Dlgap2, Dnm3, Efr3a, Ehbp1, Enox1, Erbin, Etl4, Evi5, Fam13c, Fchsd2, …	OSD104	3.396051e-14
RR1	Tibialis Anterior Muscle	Kcnc2, Msi2, Prex2, Dtna, B3galt1, Pbx1, Cpe, Luc7l2, Auts2, Aff2, Akap8l, Anks1b, Arhgap32, Arhgef12, Arnt2, Arpp21, Asb3, Atp1b1, Atrnl1, Brinp2, Cdh13, Celf1, Chrm3, Cntnap2, Ddx5, Dmd, Dnm3, Dock3, Enox1, Erbin, Fbxl17, Fmnl2, Fus, Gprasp1, Grm1, Hdac9, Kcnma1, Limch1, Lncpint, Mapk10, Med13, Nav2, Ncoa1, Pan3, Pcca, Pcdh15, Pknox2, Plcb1, Plxna4, Pvt1, Rbm6, Rc3h2, Sec24b, Sgip1, Slc38a2, Sl…	OSD-105	3.1589e-09
RR3	Adrenal Gland	Arpp21, Chrm3, Frmpd4, Gad1, Grid1, Grid2, Grin2b, Hdac9, Lhfp, Pvt1, Reln, Sh3rf3, Tnrc6a, Carmil1, Galnt13, Prickle1, Prkca	OSD-161	0.511294
RR3	Eye	Slc1a2, Ntm, B3galt1, Cpe, Ptprt, Arfgef3, Asic2, Astn1, Atp1a3, Celf1, Cntn4, Col19a1, Csrnp3, Frmd5, Grid2, Hdac9, Maf, Pde4b, Plxna4, Polb, Ppp2r2b, Qk, Sema6d, Sgcz, Synj1, Tcf20, Dscam, Lhfpl3, Dscaml1, Eml6, Fstl4, Grin2a, Nsf, Nxph1, Pcdh9, Prkca, Rgs7bp, Tenm2, Ryr3, Dab1, Atp2b1, Elmo1, Rgs9, Astn2, Hnrnpu	OSD-162	0.06789543
RR3	Kidney	Aplp1, Gria2, B3galt1, Ptprt, Ctnnd2, Lrrtm4, 5330434G04Rik, A230057D06Rik, A330076H08Rik, Akap8l, Anks1b, Arpp21, Atrnl1, Bcl11a, Cacna2d3, Celf4, Chd6, Chrm3, Cit, Cntnap5a, Csmd3, Dlx6os1, Dnajc1, Fam189a1, Fbxl17, Fstl5, Gad2, Galntl6, Gria1, Grik1, Grin2b, Grm1, Grm5, Hecw1, Kalrn, Kcnq3, Kmt2a, Lrfn5, Mdga2, Mgat4c, Neto1, Nrg3, Pam, Pcdh15, Ppp3ca, Prpf40a, Pspc1, Rab3b, Rab3c, Rapgef6, Rb…	OSD-163	0.001412185
RR3	Liver	Afap1, Dlgap1, Nipbl, Nrxn3, Sema6d, Sntg1, Tenm4, Adra1a, Cdk17, Fgf13, Ncald, Pcdh9, Rgs7bp, 5330417C22Rik	OSD-168	0.8589291
