# Supplementary material for: Spatially resolved multiomics on the neuronal effects induced by spaceflight in mice
Source: Nat Commun. 2024 Jun 11;15:4778. doi: 10.1038/s41467-024-48916-8 (PMC11166911; doi:10.1038/s41467-024-48916-8)
Supplement: Supplementary file 13 — Dataset 10 [file 41467_2024_48916_MOESM13_ESM.xlsx]

## Sheet: Sheet1
Supplementary Data 10: The list of 1260 LR pairs found across the spatial data using SpatialDM. Each column value corresponds to the z-scores that were later used in the differential testing.
Ligand-Receptor pair	F1_1	F1_1	F2_1	F2_2	F3_1	F3_2	G1_1	G1_2	G2_1	G2_2	G3_1	G3_2
VSIR_IGSF11	4.4412547398766264	4.4412547398766264	0.7881771584194256	4.9540820067871465	2.785316197718577	2.5011555236046528	0.8300238534198695	6.976799600698608	-0.07959619945705818	2.290959346404123	2.0528457988349236	2.2161782670715833
EFNB2_EPHB4	0.7925941158911851	0.7925941158911851	0.3850218136949409	0.5503855545191497	-0.8980605325546607	-0.8261751250548408	-0.22258438224080238	4.3068904501205925	0.16857503113550076	-0.00992296440192802	-0.15988669338831746	-0.9343673649352116
EFNB3_EPHA4	9.142556003296066	9.142556003296066	3.0179705691349286	7.7863830456222	-2.6260637989302196	0.09207092103613658	6.138085150600692	20.919226872664815	1.1612090235612251	1.3313425108938979	3.6187366270622032	3.293187713743237
EFNB3_EPHB1	9.392524846874792	9.392524846874792	2.0336920252823836	4.614949292057403	6.790476994065164	4.398091502683608	3.5183827663424156	14.214963174595786	0.5732773111045316	-1.2632731500085974	4.387275131138035	2.8563522601701026
EFNB3_EPHB2	5.687649513010207	5.687649513010207	0.6888138313404206	2.092691180273438	1.7656303838762653	3.7572547368565083	3.7642922936389964	8.517508519430608	-0.67070224136747	2.056558147552591	1.0260609639857088	1.1453193484845263
EFNB3_EPHB3	3.7473953183204225	3.7473953183204225	-0.018445807351097836	0.6734211034690959	-1.2800655600742796	1.735035023922021	1.1970040539097202	4.809829423232735	-0.9715702128577467	0.10364783946748604	1.6610308472808701	0.19917464670012908
EFNB3_EPHB4	1.0626040695320602	1.0626040695320602	0.41849117460331176	3.724259960707575	0.9495674329967582	0.7386569785242888	-0.07591636315710651	3.465250892324879	1.4958649205860342	-0.16729259916025546	2.0060689208289384	0.49434761049644327
EFNB3_EPHB6	5.810543895364372	5.810543895364372	-0.017009392991030967	3.4917921554478495	-0.07335662391090826	0.08850111053637882	3.8241834047972527	10.719880327488783	1.282372206958245	4.071479033551477	2.458197162662644	2.183404991357148
ESAM_ESAM	28.939075625026398	28.939075625026398	27.923073261070616	26.990234476519866	31.162402079038085	33.35477479173994	30.287687618869427	34.289888834954596	35.6172371720663	37.31609404433592	47.21250225932959	49.06583308545827
ICAM1_ITGAX_ITGB2	0.9388789197269947	0.9388789197269947	-0.3133588877208299	-0.47470954060454457	-0.09706325639580379	0.5757131387120432	-0.12460222524202524	0.013140892934141479	1.09297655971039	-0.5546459912840559	-0.4143088507516142	1.3129854630534594
ICAM1_ITGAL_ITGB2	0.9388789197269947	0.9388789197269947	-0.3133588877208299	-0.47470954060454457	-0.09706325639580379	0.5757131387120432	-0.12460222524202524	0.013140892934141479	1.09297655971039	-0.5546459912840559	-0.4143088507516142	1.3129854630534594
ICAM2_ITGAL_ITGB2	-1.03035593875065	-1.03035593875065	-0.6779542266051417	-1.093687831435	1.459388860613513	-1.3651758084549608	0.2580812025162017	3.133785185752533	-0.7641294910484607	1.4241437179970255	0.9675367462182488	0.8308574613371137
ICAM1_ITGAM_ITGB2	0.06469919923003742	0.06469919923003742	1.0336738537240397	-1.271936897506923	-0.14349071222919105	0.3818061279957054	-0.07900930196656224	1.477941316770741	0.8503710137377095	2.686165811977461	-0.863705267526842	0.6530312276719504
ICAM2_ITGAM_ITGB2	-1.6836010808048338	-1.6836010808048338	0.6801858407229697	1.6005942140601641	0.7273016752569104	-0.6751286652609724	-0.6241195806982274	1.5062809934257129	-1.0779708988739318	1.4942263069651118	0.8740237988493358	0.7393168729199713
ICAM1_ITGAM_ITGB2L	-0.4916743861601462	-0.4916743861601462	1.33049333208809	-1.245778485502494	-0.11241867726209138	0.09831394790596676	-0.02750859982201776	1.7259917024969171	0.3000119160579068	3.7613722475707085	-0.8011786809316686	-0.5277242205311724
ICAM2_ITGAM_ITGB2L	-1.3989235011762942	-1.3989235011762942	1.1075565830748821	2.59116605851492	0.0004640034831801625	0.044647286416275855	-0.8424448474115669	0.20307492666149443	-0.8094662162998629	0.7820444255683211	0.2964214240176919	0.1608085898106705
EFNB2_EPHB3	5.458001773266256	5.458001773266256	2.4729061197259514	1.5231204563537797	5.2112335795248725	2.78702620093248	4.862590475825327	1.8660147504611475	-0.9947598866330771	0.7872604669807503	-0.333164016105222	1.5069835333207007
EFNB2_EPHB2	4.936116962625512	4.936116962625512	-1.8903377878885164	0.4031044641408688	2.630829602060565	4.942119996501559	4.986842043858352	4.929207876586371	-0.4889116760326549	0.8959143276136066	1.6053519247226968	-0.08625156778746143
EFNB2_EPHB1	2.590471615454972	2.590471615454972	0.921721011585488	0.7573432056187824	1.6609398197874174	-0.7082689734590732	-1.3846917654568471	4.809342823058873	-2.65938813331781	-0.49673624462789323	-1.5476839995414238	-0.44674978019275274
EFNB2_EPHA4	12.927670935809468	12.927670935809468	2.842936915725122	4.134701105214173	3.8949499926222253	3.4140157120002192	8.257972855090454	17.24888402523077	3.451609478756724	3.286925242699917	2.7249809394306923	0.2949907694264156
EFNA4_EPHA1	-0.34389319665739837	-0.34389319665739837	0.0	0.0	2.715261168141085	-0.4619973312420421	0.9547729521459944	-0.35175683391455154	0.0	0.0	-0.2814657328086177	5.397393725117833
EFNA4_EPHA2	0.21720155101070746	0.21720155101070746	0.0	-0.17762963667799922	1.1103524126830038	0.7326999893138657	-0.04902166836223063	-0.7493215783864056	-0.4080762184615842	-0.20893327188773522	-0.45630985264697366	-0.31520919832863437
EFNA4_EPHA3	0.707819933568702	0.707819933568702	0.0	1.4772276894834488	1.1177726749133692	0.10939157973537982	-0.0010206928892235556	1.8234957787109387	1.032347948815986	-0.412693451740934	-0.7187541730099515	-0.6904547194938073
EFNA4_EPHA4	0.6874653052059501	0.6874653052059501	0.0	2.793478943201623	2.8059426308893114	1.8778313570120628	0.16406043846970417	3.4338045226839795	0.6895707823969361	1.9120187428930921	1.6457435242848404	2.952636720693555
EFNA4_EPHA5	1.5713065459995148	1.5713065459995148	0.0	1.6167691699086026	0.5207049365251016	-0.5950034635880553	-0.28014170051185194	2.1367607327994187	0.31392918754176796	-1.2092888940455107	-0.7664120548083737	0.6207270612355875
EFNA4_EPHA7	2.958747538625355	2.958747538625355	0.0	2.3455945474328193	3.5385406520916183	2.059813195803075	-0.32361711984938396	2.0371160023186987	0.7894840599194545	1.7576534738404377	1.421288777745197	0.6020222028699155
EFNA4_EPHA8	0.7147383048241778	0.7147383048241778	0.0	1.1020647776230243	0.34368599374212305	-0.17564956251253055	-0.8113675131005346	1.7141501553949428	-0.7165008903930676	-0.4486128943042224	1.1313237498187352	-0.4762966066426858
EFNA5_EPHA1	-0.6144281137845139	-0.6144281137845139	0.0	0.0	0.2932947494481101	2.317637192016083	-0.7356516211161045	1.264379174215165	0.0	0.0	-0.2727906280635322	-0.2333001226080399
EFNA5_EPHA2	-1.0436261467985315	-1.0436261467985315	0.21594778617027352	0.271037734640612	-1.6831821313607573	0.8134350115726338	0.29418127233666796	0.46464666015951195	-0.4759627473594364	-0.49839319471742405	1.1409925802929959	-0.5267258998501942
EFNA5_EPHA3	3.984589977013394	3.984589977013394	-0.17464565329465442	5.27172345572817	-0.5739706723109497	0.8062480838790951	1.8282641848707015	3.2160535974650246	-0.1494434075675188	-0.638743498369583	-0.7392218378078833	-0.5402705971580227
EFNA5_EPHA5	8.29552491838157	8.29552491838157	0.03217936320863322	8.138800288522388	1.8797426753291957	2.828228218336375	4.06833566967233	7.652692164342891	1.3510231993727457	-1.8305898648942267	0.9816294187062419	-0.45876422608961687
EFNA5_EPHA7	4.604928148646463	4.604928148646463	-0.45125555633568987	8.459092129743373	-2.9741379516516253	1.3535857982616752	-0.09730091948067457	4.093076790149333	0.2471030336251339	1.2432913440881976	-0.9722411750445212	-1.6731192552637986
EFNA5_EPHA8	1.6247779987180935	1.6247779987180935	1.3587657381008866	8.795040232117804	-0.38652913137834327	0.3408776873043991	2.106792953430919	4.297790772211278	-1.2598313415498688	1.6630814228722879	1.0197278448824267	-0.2629693742261281
EFNA5_EPHB2	3.207900797376373	3.207900797376373	-1.328528179560438	4.27850099805233	1.694336827634267	2.1138847195736044	1.8215734530816825	3.215525870920281	-1.8182452248854537	0.025098966859761287	2.3737889513444985	0.565883600411938
EFNB1_EPHA4	4.196258601151162	4.196258601151162	-0.5051051220445594	1.3588513839856071	-0.8091816724258295	3.2642653397270607	4.693426457898534	7.601862481686211	2.9588592062414607	0.45475598348848406	3.104750387330396	4.996488690582242
EFNB1_EPHB1	0.7795919854980833	0.7795919854980833	0.5717620651910855	0.7840454916044965	2.0411043736204246	0.8483689316219761	-0.19791278375862284	3.6760433896181497	-1.0727843582007415	-0.22927712930008243	-1.8032045412683975	0.5121969685443729
EFNB1_EPHB2	2.22741513873148	2.22741513873148	-0.06048045947347651	0.8986711274914114	1.626857881935666	3.5315008217626134	1.6776371000802734	2.5279884532863828	0.8868386849203925	1.375691391429322	0.4813351100732464	1.2668771432346337
EFNB1_EPHB3	2.8256282031515556	2.8256282031515556	-0.11842047376593273	-0.6912831221811134	0.5737068487805917	3.801545792748358	4.465568415273229	2.0580925698670116	1.066358623500493	-1.0902494070702842	0.1108383747563911	1.6236321017140614
EFNB1_EPHB4	-0.7333060152124576	-0.7333060152124576	0.1485168857668737	-1.7037541260943956	2.369974387631719	0.01653734802589967	2.0526272774958354	1.7127051173549972	0.2008445812253417	-0.827508155569501	-0.05067784458353326	0.7037790796558293
EFNA5_EPHA4	7.738117224420706	7.738117224420706	0.7633032395701284	13.261241009565678	2.1950695951086066	2.871949255189701	3.7547415666590185	8.985487708570737	0.7686094074351345	1.0027156981919418	1.2335723241674568	-1.2304333644064827
ICAM5_CD209A	0.5238799897928006	0.5238799897928006	-0.7423638813343711	0.0	2.6481770562661486	-0.6380457999906209	-1.2846371660103855	1.344559824411059	0.0	0.0	0.0	0.0
L1CAM_L1CAM	27.839764130213887	27.839764130213887	30.762389479605325	27.982268021524018	33.363529061483604	31.883711484569304	32.176781237414176	33.81929319747706	35.76871203006111	37.84487625713808	47.20802080366135	49.25609505929566
MAG_MAG	29.59127826550782	29.59127826550782	30.12612221835951	28.006002524742023	33.37563661930271	34.169360756009276	34.43945296108418	35.65651699495545	35.59182089374677	38.09614313017198	47.56914230551655	48.57720681797398
L1CAM_ITGA4_ITGB7	7.443958829918418	7.443958829918418	1.3022597688548603	2.8819515908039093	1.0756558045152043	2.7369373162568023	4.756139435901293	10.161787893628482	5.3168952536909	3.5217180518635245	2.922779975439868	1.6159000730499173
EFNA3_EPHA8	0.8016173040405047	0.8016173040405047	0.596307349191909	7.538135002835345	2.648448473236836	1.9410955398467478	-0.742588996867691	3.227316448036476	0.7348388005266191	0.9203681033752494	-0.08092477181494455	-2.597634678509169
L1CAM_ITGAV_ITGB3	13.321321241324886	13.321321241324886	2.596389452856941	14.707951776315126	1.080934752760723	1.3029903506453386	5.675717579230918	16.186232437129686	4.389882882340135	2.6549567037117443	3.668771377061984	3.0372385815532033
JAM3_JAM2	3.5703205325963383	3.5703205325963383	0.24415234135209657	11.605732582480668	1.2071501970649152	2.297662190286321	1.223862119003278	10.478143776115253	1.0691771057645314	-0.23887508630433776	1.796539793456203	-0.2212760082888213
ITGB2_ICAM1	0.8802547108653381	0.8802547108653381	-0.3179539539820185	-0.4902025786687077	0.03634456759439916	0.7123918640677303	0.12192391976161948	0.03460941535924335	1.087928723173846	-0.55311173195398	-0.41799197685222234	1.3158781086489846
ITGB2_ICAM2	-1.4384819696185527	-1.4384819696185527	-0.6755778180427244	-1.1169884286277145	1.4058240783342542	-1.2443546453586851	-0.032279701065780785	3.1686244582842122	-0.7606227924986902	1.4241167555417902	0.9651333882589415	0.8266379463022929
JAM2_ITGA3_ITGB1	4.86330923724948	4.86330923724948	1.3767076818484938	15.922156944463184	6.247786874179837	5.244397832497808	3.1346195011049742	11.062180273987064	-0.4907085726685279	-0.8662868873554236	1.3983094009686001	-0.08859503994234913
JAM3_JAM3	28.12675575491688	28.12675575491688	30.42463797797801	25.012145470253905	31.262484579788108	32.17074325466986	29.71499873000271	35.852501207871285	35.56269271218188	37.6053794384465	47.29701887111159	49.20966135966604
JAM2_ITGAV_ITGB1	5.658443385561553	5.658443385561553	1.1639415538743343	15.826578829166548	3.5245118769194526	3.833177004009762	2.6319178149204694	14.926799174659624	-0.7938322467447154	-0.35267972228340655	1.7197223852264205	1.88714467217652
JAM1_ITGAL_ITGB2	1.6351476621319179	1.6351476621319179	-1.1806259023639076	4.459609984542529	1.1327048747590232	0.6118122370576787	-0.40942746848212835	3.9644831643751166	-0.4226201065544253	-0.455350811796055	0.648616729306407	0.8834073456401006
JAM3_ITGAM_ITGB2L	1.3132084528413233	1.3132084528413233	1.2964407355761356	4.932988073517675	0.38027113135620616	1.8158494944887535	0.3178256700709658	7.98483447574993	0.7042539891659905	-0.5959175902405166	-0.14620764336689643	2.857189032937376
JAM2_JAM3	3.547019737571662	3.547019737571662	0.1569503056749095	11.760900622613864	1.716445780437181	2.7231031648481934	1.6530062063670177	10.395542983357503	1.0821890474732572	-0.2581995070634954	1.804133107357861	-0.24981633053514124
F11R_F11R	27.457206023989194	27.457206023989194	28.730288240318874	29.109482216845784	33.3624176798772	32.413084932388514	32.346797440074134	32.44747305540166	35.59303853345779	37.48442106602329	47.38928371331201	48.8649253618435
F11R_JAM2	1.2872969392884326	1.2872969392884326	0.6192268863598634	9.964664542956054	2.1878518855933327	1.3206672357347693	-0.04528075213904227	5.610622660478195	0.33835264132839094	0.4789067420898473	-0.359545433845274	-0.5943669787683327
F11R_JAM3	2.6070764209479513	2.6070764209479513	1.1801949469263724	8.348439618855128	1.7859817837175846	0.04654736784291364	0.8451654214345417	6.874759717106334	0.4100758846772181	0.09796480752368274	1.4851247291884258	0.897917851140715
JAM2_F11R	1.1744627468430369	1.1744627468430369	0.5556374888703091	10.420896862086924	2.6097530625967917	1.2627952291155733	0.17576375770868216	5.844102818454279	0.34291478445820206	0.5776371016225916	-0.3392042200666297	-0.5817059802293211
JAM2_JAM2	29.382837253186498	29.382837253186498	30.186367458925602	29.635118676886535	32.41478958655023	31.95994802212464	32.926502897525594	33.46652232909495	35.720181071447634	37.665519901923595	47.02350233962197	49.06291689602079
JAM3_F11R	2.1308887697878856	2.1308887697878856	1.1973605840031343	8.599314538866437	1.3233287868975492	-0.1221426281458219	0.519472389393187	6.876751708781411	0.4213735987435313	0.15933275800913507	1.5371533777746074	0.9258205051967283
JAM3_ITGAM_ITGB2	2.4958225512695282	2.4958225512695282	2.333609930817585	6.6521263375237	1.7301833576196255	1.1539198211247879	0.1635763934315887	8.853749633908878	0.37398510632649695	-0.9195113966593054	2.4327068482835084	3.0346075549349854
EFNA3_EPHA7	12.82476037877253	12.82476037877253	3.095822282316816	8.537860255868466	9.830298921609051	12.17670043247279	9.73293409110545	16.007612506920857	7.574890347533778	5.547293582764224	8.246431632040409	9.000418082395475
EFNA3_EPHA4	14.464016333517066	14.464016333517066	4.383507955022179	11.315998126751072	11.221369281684698	13.970593941903905	13.145052266233451	19.5546513086134	7.539657281597402	9.37131437885894	12.166376087474562	12.999102078107528
PTPRC_MRC1	-0.6133799392008988	-0.6133799392008988	-0.33518045777336997	-0.6249044586235528	2.069830841901633	-0.7361640578115743	0.2757194611092176	3.142548452828119	0.0	0.0	-0.24947242618333262	-0.15233647758169144
CD46_JAG1	2.005287793849838	2.005287793849838	1.6810697770839567	4.09521305550477	2.9982684789370055	2.114947724764089	1.3529955910856297	7.482806960531415	2.127605178509568	0.2295941209941817	2.340816591400792	-1.3433051040108657
CD6_ALCAM	4.196483975402168	4.196483975402168	-1.284733607474714	1.1030950140805735	0.4728721454325189	2.3300663170006173	2.5511593495879548	1.38387135407562	-0.14346008952510622	2.172888703116496	1.7945059994807506	3.796233932883506
CDH15_CDH15	27.910286313250264	27.910286313250264	28.394111125737435	26.15933197341287	33.38082205109736	30.383144445004554	33.21094198751704	33.013909849531544	35.878535664414386	37.593398345979516	47.11603469544905	48.91111221269504
CDH4_CDH4	29.719479595032368	29.719479595032368	29.48700926708306	26.186252218807898	32.62093200179693	31.37795568314767	33.99405560981082	33.69522063221603	35.46340174408505	37.738797766103666	47.70161704682041	48.82792549292949
CDH2_CDH2	26.824037818565245	26.824037818565245	29.351587092574352	28.051401251819314	32.93370240484421	32.50573438064698	30.16135281125131	34.32150692458525	35.47231458288915	37.46771301463877	47.194953749183476	49.048763820014
ENTPD1_ADORA2B	0.7926412563193002	0.7926412563193002	0.5664871277668109	5.173492639795097	0.050542044081620656	0.09359450253642078	0.8078653668029416	4.336242995248149	0.5735462412795824	-0.5373284045415205	-0.8290084257176172	-0.44746730961320147
ENTPD1_ADORA2A	1.265541442044974	1.265541442044974	2.2544110203967302	0.7596082340299549	4.3280667115642135	1.8876214846887778	-0.5078390290534591	-0.14381107225099363	2.616584258865564	0.0	-0.5787839532092861	1.7475929578909182
ENTPD1_ADORA1	3.802730872118825	3.802730872118825	0.24327556452764257	6.0208387244266115	0.6104102930764379	0.6922350042739993	1.141344117910514	4.570361694771752	0.9682678556184123	0.7388084179864	0.1393308020268433	-0.018761411006321792
ALCAM_CD6	4.044088209115631	4.044088209115631	-1.3608355563851793	0.9475217688693165	0.8254728593796145	2.7189657941415346	2.648494100659625	1.5593139397600508	-0.22902672159338477	2.2536197965414773	1.7766204773034062	3.7635243300873378
ANXA1_FPR2_LXA4	0.7682040673687355	0.7682040673687355	2.6520827426647386	-0.9066097122601212	-2.098901365930865	-0.7061051641389715	-0.507288435114823	-1.5367393303910084	-0.33022669182532777	-0.13848749033053406	-0.1933212413247283	-0.3333538789424084
APP_CD74	-2.7404639647894378	-2.7404639647894378	-2.4099210423857027	0.3556954345615904	-1.3395189042551146	-0.9888005731629385	-2.7053271830981886	1.2506880187414642	-0.9524008101635063	0.7220921059008519	-0.37646437727946813	-3.4874764905929814
CADM1_CADM1	29.39529342387862	29.39529342387862	29.826587109221162	24.923734689522302	32.615627162828716	32.8204572771003	32.7298043366359	33.93950212298204	35.812852903544275	37.8441115556847	47.42314965608374	49.170396816584635
CADM3_CADM3	27.03374741780298	27.03374741780298	31.066188930536754	26.400310391449114	32.38794058408776	34.36794049237677	34.205086732004936	35.351915097645616	35.70063066592339	37.56448527847862	47.04142573964703	49.00237004287912
CD200_CD200R1	0.24016150004193396	0.24016150004193396	0.0	3.16160974534994	2.3742494857990963	-0.13297523059342914	-0.058506981521468535	-0.8868945649124965	0.0	0.0	-0.8964774488661184	0.9063215704616977
CDH1_CDH1	28.18351888047395	28.18351888047395	28.713113566166985	0.0	32.30114429005618	31.537341588135103	31.39933673738751	33.333987326518034	0.0	0.0	0.0	49.01204758502601
CDH1_ITGA1_ITGB1	-0.4620935319346759	-0.4620935319346759	0.4094934534564964	0.0	0.18069069640756197	0.7096455309667609	1.1139128363304485	1.255072835910296	0.0	0.0	0.0	3.105964090137905
CDH1_ITGAE_ITGB7	0.26393519766492585	0.26393519766492585	0.0	0.0	1.1782658527498382	0.45054131758887533	0.04924111283692507	-0.09882582185808125	0.0	0.0	0.0	-0.249356428120681
CDH1_KLRG1	1.1081915391757076	1.1081915391757076	0.0	0.0	-0.6145116316998583	0.18379495552282304	-0.8252916363037274	-0.6064665008130407	0.0	0.0	0.0	-0.12832136783509648
DSG2_DSC3	4.822934582022338	4.822934582022338	0.0	0.0	0.7572187026277684	3.302070297847644	-0.5739298213102374	-0.6926275027724221	0.0	0.0	0.0	0.0
EFNA1_EPHA1	0.08329618172427215	0.08329618172427215	0.0	0.0	-1.0721311861069993	-1.4174158221231656	-0.36473756670811064	0.8931503857347339	0.0	0.0	-0.5657554122770058	-0.6817730713550597
EFNA1_EPHA2	-1.3985033762482864	-1.3985033762482864	-0.8379970715659318	0.9699462298925713	0.18699903321006892	1.4275109409008755	-0.728472790826925	0.06078932501958605	0.35658541350911754	-0.6244667335492674	-0.8867872409923948	-0.5573431331625781
EFNA1_EPHA3	3.010418684041345	3.010418684041345	-0.07537812975328366	-0.10805838495339729	0.4941274583280076	0.24641611817438333	0.7542149384218059	1.4947772548812375	-1.2380696421878132	1.9423573170864374	2.332074375416792	-0.36348066376540394
EFNA1_EPHA4	6.8907720091679145	6.8907720091679145	0.7431929758635042	2.6123610316279766	2.339072395650475	2.855249767498554	3.746788795355095	4.662246462731277	0.5143059779156526	1.122410520685999	0.03559640783707289	0.4174566225669746
EFNA1_EPHA5	5.073386956241941	5.073386956241941	1.3472311918042654	1.3346653175868588	-0.6021460219985318	0.9907705926063098	3.1125646941789316	4.1627919402896145	-0.8265969472806858	0.811230461128274	0.772855868905769	0.47357273809011874
EFNA1_EPHA7	6.118390006997925	6.118390006997925	-0.4572770333031709	3.013443000051243	1.8552305859285196	3.2206045236661422	2.764190108792033	4.204127424944053	-0.731972001876249	0.09464374141126643	0.2634210076788431	-0.44054524440754356
DSC2_DSG2	0.6743895901573118	0.6743895901573118	0.0	0.0	0.6418292642775453	-0.58938229846131	-1.1485017735434904	1.1438400282479664	0.0	0.0	0.0	-0.23166768231307286
EFNA1_EPHA8	1.8731597420573658	1.8731597420573658	-0.5048506541398162	2.039266778647101	-0.4365872218196628	-0.05405814490831779	0.5134862338937907	2.9698607806058197	-0.03757255931677568	-0.27377463213016173	-0.8678624220082658	1.574345290492228
EFNA2_EPHA2	0.8981163380485747	0.8981163380485747	-0.5360601633851027	1.053894319645566	1.8942212102240958	2.9982403380459712	0.27759019220246933	1.4578474795754286	1.7486042607953018	-0.32179184630133323	2.4994232566522587	-0.5134766616521458
EFNA2_EPHA3	1.8882376503086902	1.8882376503086902	-0.5069651595239199	2.4815153638748493	3.021359292781129	0.9508805676831463	1.5575856956681595	3.534450270371253	-1.5697276853003153	0.7150354365121383	0.42577833698506823	0.5748881297278072
EFNA2_EPHA4	3.6906413058937697	3.6906413058937697	-1.6303188451682793	6.7412378189774484	3.3164785589428587	5.250071431646605	4.068955331920083	6.344170451138805	0.8210436586046856	0.1160507857978683	2.431250173582682	-0.12538887097977616
EFNA2_EPHA5	3.5843443570093974	3.5843443570093974	0.14291074217789573	5.439944673339071	4.605822239715217	3.2506580855659784	3.7282956194670183	5.992907853410363	-1.094619822898771	0.4337489078326073	3.0377394862470526	0.511698478938845
EFNA2_EPHA7	4.185922050470462	4.185922050470462	0.1669232603958457	6.127734986593444	4.253254854481478	4.270041418114133	2.9972935742454294	7.131595419268895	0.772293158407553	0.08062036064176757	1.13493960133584	2.326725946362092
EFNA2_EPHA8	-0.5289557322838062	-0.5289557322838062	0.5504481694802396	3.9207578071119316	1.1771796528648037	2.4025813100652536	1.3121959015693523	0.2247174265442179	0.9433054517279919	0.3665671462507934	-1.4972698015244603	3.0417539595127687
EFNA3_EPHA1	0.559186159817016	0.559186159817016	0.0	0.0	-0.023523002869688007	-0.8670413976766429	-0.7081618907447031	0.669017582089336	0.0	0.0	0.5763037750581678	-0.46072546601887465
EFNA3_EPHA2	0.2622812972891209	0.2622812972891209	-1.1978583851482556	1.6488698545153149	0.6492855625749597	1.4756349133694313	0.3628781899943551	2.3082395964096682	-1.0531879532220108	0.13978985708187033	1.7236775168725706	-0.14482875670096693
EFNA3_EPHA3	6.700512461902038	6.700512461902038	0.9321947002561277	5.346493914955177	5.933004582173556	6.5176403935391445	5.931332142408445	11.85915895050497	1.7226593015637033	0.966754994622403	4.471304162206273	2.1263184753125675
EFNA2_EPHA1	1.579404989890059	1.579404989890059	0.0	0.0	-0.4578418634317516	-0.28086433268016675	-0.6151343146736427	0.860827013675587	0.0	0.0	-0.5925389822437237	-0.3830143752878256
EFNA3_EPHA5	11.539005811767025	11.539005811767025	2.040715551500531	8.982493846857228	13.026931023984137	11.882167214245287	11.251432352940421	17.449916204491437	6.224438214594375	4.663775389125898	8.98621584005086	9.851960485687455
CDH5_CDH5	29.980016862239104	29.980016862239104	30.633362192282355	25.139580243118367	33.84022429227715	34.63527064648156	31.51646239504001	34.354529960769106	35.666326028571994	37.7239470396238	47.47570014511891	49.3334346049392
CD209A_CEACAM1	1.171174485367926	1.171174485367926	-0.3021319647645277	0.0	0.512172170856439	-1.2770649841424722	-0.9656628201093661	0.028256999410127843	0.0	0.0	0.0	0.0
CLDN11_CLDN11	28.449323465001424	28.449323465001424	27.41002189638431	27.38029712614089	32.71857982899493	34.25057071415273	33.44041497780458	35.58600777383902	35.93115380859545	37.652562215302545	47.48306334961878	48.883999556236695
NFASC_CNTN1_CNTNAP1	15.427611205341522	15.427611205341522	3.247901374375732	17.52948437772332	13.425164113960827	14.593163373017296	12.118025536672803	22.68185017503397	6.608115157336998	8.839764948697066	9.618138332118443	13.272201897258618
CNTN2_CNTN2_CNTNAP2	24.797409391264033	24.797409391264033	18.06696349639208	22.282087373142513	23.188291356554043	21.29646030161843	21.354350520538162	27.585031070310514	24.921365678216862	27.22309404508475	36.3564841695606	37.746487292260426
CNTN2_L1CAM	13.053457788692965	13.053457788692965	-0.45439913041752233	15.353478763061286	2.3629413566259396	2.68027069417056	1.266581605565523	15.64305452731027	-2.400574551887074	0.9298068819430076	0.10487365830907687	1.4187779435783239
CNTN2_CNTN2	30.952626040743123	30.952626040743123	27.498917775283925	26.360950607648505	33.77342268678487	31.8796659444752	31.376136802311944	33.59461312928252	35.78230579186438	37.36785688456806	47.68490770319022	48.753366058540934
CNTN1_NRCAM	18.710860435641926	18.710860435641926	6.173685877984186	16.737148531309593	16.67562639443937	20.770456737410797	20.702134959383027	26.28785140000112	15.29607899879263	14.093433410550267	16.10438320040493	17.26577510779419
CSPG4_ITGA2_ITGB1	4.837603793272323	4.837603793272323	1.2489774842406947	9.231196583805335	2.4575832715667065	4.922061191900818	0.08391283115107334	5.770285415466118	0.4776436658874369	0.7656144672906814	1.5272922672798774	1.7640460535833171
ITGA4_ITGB7_VCAM1	1.802818187828347	1.802818187828347	-0.9850941501295815	0.48414379476774483	-0.652032684634744	1.4637936727457606	1.120889424124763	4.5303498149471615	0.7467313331411185	-1.6512130577922906	-1.0306217995363405	0.48352404859179554
JAG1_NOTCH4	1.8820208558101152	1.8820208558101152	-0.25449560836857266	1.544759055068079	0.5959840000201273	0.7278487602765553	2.422214532240863	4.0156571015266005	-0.9055331224786125	0.4871315124270396	1.7263538273850236	-1.1349689158553573
JAG2_NOTCH1	1.6484440496899184	1.6484440496899184	-1.4899681525021773	1.7710569934344884	1.2613238810340512	2.092484952143061	-0.019650970489192177	3.875943332375199	0.8529462656070087	1.0195871301898511	0.6967513446765313	0.40507539938550674
JAG2_NOTCH2	3.071421226094359	3.071421226094359	-1.177057423068133	3.361345686951938	1.4366044261760027	0.9837831597805777	3.020604705187787	2.9153837312074806	-0.19791964608638138	-0.5627514622085092	-1.332368682767865	-0.0007797392446964119
JAG2_NOTCH3	3.199700294733546	3.199700294733546	-0.4347344870231402	5.910682817403421	3.647906042245505	2.55549712253933	1.7796400147136178	2.014244193385488	2.016342657768296	-0.6713913683408994	-0.3332831536745092	1.593163126307918
JAG2_NOTCH4	-0.3611715737729857	-0.3611715737729857	-1.0992022036239277	2.9089141070274507	1.1140062310995151	1.2891693915728264	1.0618526264634005	0.6803510026271313	-0.2481353018421609	1.927372112920702	-0.6604519988143929	0.4782655197718268
DLL1_NOTCH2	2.3396493138035055	2.3396493138035055	-0.5955032190822526	0.18493580001811047	1.6803830707195255	-0.301932099145921	1.3190217264025461	4.406982258266635	2.114192449486582	0.18608922741596898	-0.07743765842529284	2.772374779555755
NRXN1_NLGN1	16.72818528800483	16.72818528800483	3.688750047672694	13.66448638853156	10.834218194292962	11.19770012403425	14.428565000785218	24.03729584394131	9.30928909930543	6.296728372478815	8.282678169110923	11.755677409910955
NRXN1_NLGN2	16.399289526199986	16.399289526199986	5.135780845233254	12.010494819783144	17.332760964074996	20.07008986873045	17.50698960731245	20.95398101273043	9.35615321140544	9.845303871536716	10.213530443110082	10.747141283803339
NRXN1_NLGN3	19.40662511874648	19.40662511874648	3.7894805494131876	16.322603693810617	15.0662874475405	18.14639989472225	15.829311603049659	26.01055988670219	10.08259036574146	7.137854952855173	9.638478693061888	10.123102893097055
NRXN2_NLGN1	15.646051991590944	15.646051991590944	3.416451200805062	9.85228232518475	12.707145681567495	12.614259716911903	13.854911208877851	20.98539608761942	9.857536547212915	8.193989634941255	7.611799983659566	7.161971011090386
NRXN2_NLGN2	15.720885962309694	15.720885962309694	4.213470538015684	8.132268099958388	17.332974357080737	18.94537793986685	17.57403371261474	19.30780279948519	11.364723707658442	10.928804781649129	9.803129959784213	9.688533961176534
NRXN2_NLGN3	17.19581431391179	17.19581431391179	5.212601725810755	12.884692196195925	14.583914261457435	17.84939569714123	16.809923974117147	22.449628507695326	10.01880127889547	9.544584394889897	7.224102867729574	9.455417684085225
NRXN3_NLGN1	15.56394932298796	15.56394932298796	2.517621878563883	12.877555460124954	11.575408858018086	12.87285720514827	11.121723424387508	22.00819373386007	5.347513030426365	5.611829722634471	7.599082635769408	7.596198696011642
NRXN3_NLGN2	15.175662514534752	15.175662514534752	3.753175450329781	11.974486036596335	17.09201721460814	20.497018945794604	13.984695643234371	19.753564693356857	8.92844129001471	8.044846257311303	9.187993271631482	9.542477570273743
NRXN3_NLGN3	16.626702021303693	16.626702021303693	5.278676036121504	15.583083258994717	14.258107074173008	18.012069332878596	11.677529323165695	23.228563147969417	8.809805946494302	7.676913720207603	8.64902141499104	10.031815421624023
OCLN_OCLN	26.75303088165365	26.75303088165365	28.353130973785948	27.76779055162703	33.12395245840546	34.00705349403895	30.23371917714456	34.82795137636958	35.63553838747563	37.65284046339825	47.41068950168562	48.965820282783945
PECAM1_PECAM1	27.103928609877016	27.103928609877016	29.323489500916953	27.42063800578951	30.673684815359437	30.55821308557831	31.440330197730603	36.79312655659716	35.604669490853134	37.45829513098763	47.27263857890111	49.12993166991196
JAG1_NOTCH3	4.303042792004727	4.303042792004727	-0.9779455570392355	8.907076023215021	2.6850452822014397	1.4674314838317009	-0.1729695034455815	6.652438352044988	2.013877844527065	0.09229119688287181	0.7687109015714211	-0.043159442608454786
JAG1_NOTCH2	3.20306552699528	3.20306552699528	-0.3611834117234158	5.65703505331963	3.9197795337976324	1.8665158544892217	2.248986437059497	5.8369306386460815	-1.1247662093309112	1.3404225436713062	2.3091372447810783	3.2250419344086683
JAG1_NOTCH1	2.3587576937698937	2.3587576937698937	0.44767421828511067	5.38874880021348	3.1720695099688845	0.31631010123557285	0.5815709118141457	5.5860587503399515	0.28097490619759	-0.7739132701203467	1.6265020876599203	0.20718374043948534
DLL4_NOTCH4	0.6030111461589961	0.6030111461589961	0.129901417544513	2.274704080985806	-0.9168127260900931	0.22462659369545723	0.243581314268039	0.525679867975558	3.798604280541246	0.1581291773742418	-0.7165126294273225	1.2943339073652609
NECTIN1_NECTIN3	7.325671939574463	7.325671939574463	4.376824374336474	3.853211585915971	4.658483078545508	4.5714740514122525	6.372393661847763	13.8572397695787	1.3220992406519547	3.654374842506977	4.362696244820468	8.402693634391385
NEGR1_NEGR1	27.87290475094456	27.87290475094456	29.63689431770128	28.86053213561879	34.050096490092535	35.11320938963825	31.970330435600946	33.84079828532468	35.70773387699412	37.46896474886434	47.44763136605729	49.12206337842401
LRRC4C_NTNG1	5.143876967516449	5.143876967516449	-1.1470991589010362	11.229098245082776	-0.9856519777641871	-2.328638829876389	3.034393915598957	14.454803844744147	2.8777557645378815	1.43627932423384	-4.208333332752083	-3.9409655171819065
LRRC4_NTNG2	0.4593928596276261	0.4593928596276261	0.0	-0.8402731072722204	-0.0745851181333959	1.2641040722467547	1.174619326614383	0.5888219956567	1.283633379813316	-0.7689463647021598	0.0	1.403603072380121
LRRC4B_PTPRF	8.084624062134296	8.084624062134296	2.4903330170181506	6.6452510601619394	10.63717966559333	9.753297014871736	9.77679131664596	16.333010894127487	7.416669234998922	3.8869479930081563	5.285643885093795	7.851892741010033
DLK1_NOTCH1	1.797942998967098	1.797942998967098	-0.556768767460075	-0.8962554502896852	0.6756576565528043	1.7446741439864228	2.131316121490457	4.748516185466134	-0.1704294639260397	1.4621669111566185	1.6126005787416897	-2.003693874542632
DLK1_NOTCH2	-1.9325760494221713	-1.9325760494221713	-0.13118861591484682	-0.25464814362435945	1.0531050785565417	0.07551050035644802	-0.7098225422291319	2.8317482668948073	0.8880793349358866	1.665552426055243	1.1227352867191458	1.3116368237044271
DLK1_NOTCH3	0.9154685080331157	0.9154685080331157	0.6452324358939021	-1.845947305903767	3.1569122705198556	3.7436575304470336	0.9292553295032064	5.948157994815741	3.3088761340754567	2.4469907316993265	0.4533285894271524	-0.29743712853953036
PTPRM_PTPRM	27.91777048391424	27.91777048391424	27.635972582731835	26.806889719668735	34.03863769315664	32.35438455783585	31.904483409704774	35.13193176329851	35.57524955928101	37.38549470793227	47.75226158412645	49.32062143947958
DLK1_NOTCH4	-1.0754719550788352	-1.0754719550788352	-0.7018158117218308	-0.7808228732843389	-1.3568525172400936	1.2933936784334896	-2.5333301364921756	1.0294456221228365	0.2862585292210631	-0.6733038088380712	-0.29651579269236744	-2.134831774970803
DLL1_NOTCH3	1.5851038686089471	1.5851038686089471	1.3472170663472487	-0.021817413344511646	3.7097009689552936	-0.17656269269172806	0.20577291618476212	5.218999166252325	-0.7631060575358	-0.4826884977043702	-0.19729520317699503	-0.8427895859020433
DLL1_NOTCH4	0.7119182068306844	0.7119182068306844	-0.9292747170928871	-0.254927381778773	2.3735785845443633	-0.13152270976406719	-0.5160397615628468	-1.03142614012562	0.6787331049236692	-0.9174044646479053	1.0459507090292937	0.4963088282392521
DLL3_NOTCH1	0.24567554188143334	0.24567554188143334	2.001320869394275	1.7877728645867366	1.5023921735734589	0.8615454140013167	0.4946733665268701	4.869127815484733	1.6246481517354345	0.1109893081581968	2.2249906372769783	1.8812423380415595
DLL3_NOTCH2	2.570929279293161	2.570929279293161	0.1575413576386361	2.048475113077391	1.4266303354587961	-0.3711256633379269	0.3387021923844428	3.6496605322040487	-0.43095946830076065	0.058565453990293795	0.37145033117853	-0.0017745670193743013
DLL3_NOTCH3	2.8972804362617177	2.8972804362617177	0.3297693673091201	3.591342736701573	2.7590202045393886	0.6782372227850135	-0.03159087150662938	2.424517249610687	0.35110976731875254	1.6299866595977894	-0.418146283089803	0.06825240695915377
DLL3_NOTCH4	3.1702914778108546	3.1702914778108546	-1.0676629427885336	1.409628999969891	-0.4984668109521656	-0.788690381096101	-0.7327770549139552	1.4640782170966633	1.2721715046889743	0.33136585890618303	2.0145077999420025	-0.1256842092560484
DLL4_NOTCH1	2.8793404749845526	2.8793404749845526	-0.8244537975902839	1.9874838355488056	1.5756274895801097	1.234683720301799	1.139905577672981	1.2987495590292237	1.4483200539910488	0.4519233155939588	-0.21131138622718879	1.7395084239752938
DLL4_NOTCH2	3.5684676848696877	3.5684676848696877	-0.2828261971239276	2.244458238591989	-0.16300261579016995	1.4320457826616915	1.2902717594978184	3.1378017063874153	-0.08312158551551607	0.16841409812806396	-1.5215088008850888	0.4150499917747939
DLL4_NOTCH3	3.6438602743843616	3.6438602743843616	0.4199538179415809	4.971040573257149	0.48155013893638754	3.5615188462377163	1.0401757911359202	4.244923196678453	0.07987269552993907	0.40201338712620294	-0.26678286793360817	-0.07404315292107741
DLL1_NOTCH1	2.1701390133157017	2.1701390133157017	-0.6766346810617337	0.4835365649056313	0.03919067392755231	0.35508747844617666	-0.882303485927555	3.699726694162022	0.7700305112042047	0.5500922246440888	-0.736500109465116	-0.8430400737720923
SEMA5B_PLXNA3	3.8955016096536688	3.8955016096536688	0.9499622702703188	1.5647229449747724	2.413591252255089	1.9036484156518514	2.0968868407290184	6.163645998217937	-0.07352958708435778	0.8843998799362275	2.489512823405682	3.5156821288350337
SEMA5A_PLXNB3	3.7682908935935493	3.7682908935935493	-1.771877589203663	8.646381550352125	1.2671187451759378	1.0293847048648561	0.6397996957644945	9.127197380999727	1.2460174073993664	-0.4610303201612047	-0.6003806860657697	1.073471567221322
SEMA6D_PLXNA1_KDR	5.381338090418038	5.381338090418038	-0.6337785339806591	9.048000303401102	3.7457992525544457	4.601743979897165	0.14013882943885103	15.740025343885362	-0.38081974732609664	0.4551407707429687	-0.866973811990365	0.5574859780415272
SEMA6D_PLXNA1_TREM2	5.073338068508425	5.073338068508425	-0.0037066587527024527	9.955601176498332	6.59927089766356	5.362247600738953	2.6006733737405288	16.550598838316674	1.5351538619176093	0.43028572991759717	1.483961691229441	1.1798634312231389
SEMA6D_PLXNA1	4.171406905931435	4.171406905931435	-0.28045617536991857	8.22060825202387	3.241013508010334	3.9901070997506904	0.24768743221656733	14.079206863095788	-0.26322018739916736	0.1329469294151348	-0.6501425763047957	-0.6085371792635833
SEMA6A_PLXNA2	4.601795466102489	4.601795466102489	1.25979054532189	8.367643508334986	-2.7746210186503975	-2.288512320090859	0.45359336735916955	9.964059724873803	-1.2328260232570023	1.912007809097608	0.7991463124095256	-0.5947419687078774
SEMA6B_PLXNA2	7.751508836033731	7.751508836033731	-0.021628842525593574	5.6053072126274825	11.605432713573355	12.077547205832184	11.444387800239305	14.106304981056166	5.230448399219364	6.202108129452743	6.778364023783055	8.507708325716223
SEMA6A_PLXNA4	7.205732196535149	7.205732196535149	-0.14313129860441032	13.77605589201705	-0.45894996862069504	-2.3003151503979433	-0.4684497368164754	13.993100381807752	0.356084530740857	1.453746792855431	0.36635470253582214	-0.4394457244873303
SEMA6B_PLXNA4	8.575690049631358	8.575690049631358	1.73157436529867	8.904296908246017	10.027333060242153	13.465774432869155	11.053379604236943	15.33548931386724	6.8459486762431565	5.106663796248134	6.229558520132946	7.871463521803773
SEMA5A_PLXNA3	4.602870017783882	4.602870017783882	0.6853452061213571	5.287720287393017	5.1803013313233945	5.127029929242701	3.563333719157093	10.059144895401817	2.2125873785795926	2.1817600776300337	0.9795621287674587	1.1433173958969163
SEMA7A_ITGB1_ITGA1	8.102152183687245	8.102152183687245	1.6115609094416252	14.197981259668657	3.8130670245513794	5.790224727381093	2.1983699241440666	11.749275297398697	-0.9238847110270487	0.9768551451419312	1.6500028292258482	1.81245300801534
THY1_ITGAM_ITGB2	5.293084273656729	5.293084273656729	0.8805165935421797	7.932062126300202	-0.7617865185450399	1.2369065381646307	1.847084660562136	11.72688328326547	0.7243690572264312	1.0302979091642017	0.7338893056408332	0.9752445743099851
THY1_ITGAX_ITGB2	2.252413852092741	2.252413852092741	-0.004457739378072481	4.437048779024759	-0.11384113894736256	0.35483843019386735	-1.723787940511867	7.680155385212442	1.244973720849278	2.046712277363757	0.25220352215887715	1.4871861762360812
THY1_ITGAV_ITGB3	16.660891419091165	16.660891419091165	3.2648629030124727	14.696294617212715	6.356758452585831	9.41570329665689	10.453655693145283	20.326753882103297	6.129726940740699	6.497023257337021	8.33669366321467	7.744445198312965
ITGA4_ITGB1_VCAM1	3.6567179186030265	3.6567179186030265	-0.3140486131717459	6.867615250382028	4.097126937622223	3.5614275232533767	3.100824255389213	11.949393571662231	1.3709086746826746	-1.7464593144903247	0.863558095524345	1.752245581573228
ITGA9_ITGB1_VCAM1	4.863258115759841	4.863258115759841	0.5704427399456363	8.26669503988017	5.404417815036993	3.4614721201846863	3.0293953482393876	13.772581879790636	1.6639428841336472	0.06401254757058916	1.478399619490872	1.1601787802178385
SEMA7A_PLXNC1	5.528141910412482	5.528141910412482	0.12333269018432805	11.058785022798059	-2.3585361570939565	0.1070556138121432	1.050204751795287	9.547844096733622	-0.9417140465971637	-0.9932336824447708	-1.7301713957957057	-0.18837584645982525
SEMA5B_PLXNA1	4.1574184421732605	4.1574184421732605	-0.7451778457326456	2.3362096329614195	3.675637683874728	6.2580631462359415	0.8937750074021802	4.724436147437445	1.1381926918877634	0.43827428567552973	1.8437852421623413	1.9253717521625575
SEMA4D_CD72	2.471778269290463	2.471778269290463	0.0	0.0	0.832570825494916	-1.1973318334500878	1.075791872968099	-0.15900191758377838	-1.2658430911760548	-0.8515962141917307	0.35360105748887216	2.225547220064103
SEMA4A_NRP1_PLXNA1	10.373632274004924	10.373632274004924	-1.2669006095645656	6.251375842318004	9.495549950056866	9.631910701915345	5.487619010500569	14.094045229027204	2.728661657890897	1.778767261490638	3.5840573444473343	4.303510707231683
SEMA4A_NRP1_PLXNA2	11.908601950785366	11.908601950785366	0.341270764787145	6.0009472596498385	7.781376218523228	9.087315670806367	6.116757442256211	14.812014212166096	2.894554915461135	3.8187351415694417	4.087500160668179	4.195516955959874
SEMA5A_PLXNA1	6.80663837262016	6.80663837262016	-1.9679750375139153	11.311445474134517	5.941669845597619	7.291648831357162	1.1917544754764813	12.902891955234509	2.1741283816193744	1.7748620329878961	1.0460508950580791	-0.1950504113492905
SEMA4A_NRP1_PLXNA3	8.159687581972408	8.159687581972408	-0.11836624726864106	2.7525996374669703	6.181209697126327	7.142372713053345	2.8348391037869973	12.23983673661184	3.2346414865438047	3.8868060024115385	3.763947937740113	4.22812346485659
SEMA4A_PLXNB1	5.67299656041845	5.67299656041845	0.7575579653251694	3.99926850398309	7.856632149860936	5.529406515713948	3.8260421020074697	10.222045523530058	1.9897969899785393	1.3458505597127375	3.19222438981205	3.702309253796089
SEMA4A_PLXNB2	1.8720302695218256	1.8720302695218256	-0.3533412908734456	2.73237660932488	5.650129283484842	6.908589392349786	7.149611507634113	7.962347882824933	3.1268827627916504	1.5291736067421247	2.0915327068038803	2.851413024826695
SEMA4A_PLXNB3	2.760564913680339	2.760564913680339	-1.4283200178103832	2.1544287047392054	-2.3769046210815223	-1.172609230069071	-0.2151079806604072	5.880349368925517	-2.093599313986953	-0.8386731104174018	-2.0891336528347773	-0.6136545099281994
SEMA4D_PLXNB1	8.000484022947088	8.000484022947088	1.3963061087093651	7.963766664681601	5.075310359169483	3.682062738026561	2.1706117226669823	11.364061953521041	2.657061453147733	3.304602473986647	2.051094881649405	3.2305675032879875
SEMA4D_PLXNB2	3.2151865815997347	3.2151865815997347	0.10045314305350388	3.4483590978750356	4.321541823793779	4.415598560082155	3.7910653831821683	7.4923874654190445	2.3724880157125803	2.40289750068632	1.4091763954789023	2.3922067055907204
SEMA4D_PLXNB3	5.151584174107729	5.151584174107729	1.2476815368981613	7.287827222529519	6.001864181813578	5.33072395946872	2.5981224007137502	10.1279459714695	1.9511774908367743	2.3507388698850806	4.038474635504153	4.326423490874371
SEMA4C_PLXNB2	0.3328606171397602	0.3328606171397602	0.4516411517262818	2.447419841376553	2.4459883769082573	3.851409989462715	4.400049758013308	3.861019872755261	0.10595882566249008	0.21635389740448058	0.40021099776024766	-0.07439330895831153
SEMA4G_PLXNB2	3.0414338929109683	3.0414338929109683	0.7855846409183401	5.2061793398581795	5.78690256180499	1.5013676803147258	6.778495396831063	8.873941452402034	3.3380910732858613	2.123392693575385	1.646392758259105	1.297141085873146
SEMA4A_NRP1_PLXNA4	9.805053464857638	9.805053464857638	0.6212271549115718	7.049000343018012	6.2423348972452954	6.820508594442263	5.0727156202458845	14.91837502725777	1.8936971932649074	1.383010005231198	1.0245793223042157	2.777681964804644
NECTIN3_PVR	0.79633640615174	0.79633640615174	-0.26206379960577464	2.256636117217142	3.4364929392343617	3.296230339907969	3.505635440493821	2.0629093023573497	1.4795223499544161	2.9072330020477453	1.146771804206777	3.2082519370006772
H2-AB1_CD4	-1.5474379800563005	-1.5474379800563005	-0.6974594783828797	-0.4174122102608704	-0.48013480181071577	-0.8060690294951166	0.3317449900748963	0.6484541885113325	0.0	0.0	0.0	0.0
H2-EB1_CD4	0.3724655012372748	0.3724655012372748	0.0	-0.581630832779441	0.14012197927617323	-0.23137524781111835	-0.5603945226473632	-0.37179834227948105	0.0	0.0	0.0	0.0
H2-DMA_CD4	0.6124570950785588	0.6124570950785588	0.6254107856838281	-1.1948249226625005	3.028540249535646	2.4272756365970287	0.3246176998302201	0.7924670160112224	0.0	0.0	0.0	0.0
H2-DMB1_CD4	-0.6837193777285486	-0.6837193777285486	-0.6785401804612008	-0.4130428351017883	2.549175764606659	2.522054786207234	0.7154226669215636	-0.2493749692068047	0.0	0.0	0.0	0.0
H2-DMB2_CD4	1.8621606822596184	1.8621606822596184	2.651201313396138	-0.5450852670933409	2.1655749081505338	0.31776864103638325	-0.6799275571870845	-0.3637406584049701	0.0	0.0	0.0	0.0
H2-OB_CD4	0.16074463170650283	0.16074463170650283	1.5100193776239448	-0.7124804182383598	0.4989344713354637	-0.31974239794314396	-0.5901280533762256	1.6985972173702788	0.0	0.0	0.0	0.0
MPZ_MPZL1	-0.484845623563268	-0.484845623563268	-0.8379769134609265	0.0	1.0947818750918947	1.017760940503851	0.8461624041022338	-0.5857496127159906	0.0	0.0	-1.1825959148175667	-0.9848769229207147
MPZL1_MPZL1	28.146086465179653	28.146086465179653	30.393551835511897	27.35980495845417	32.724947699789254	31.969351403537026	33.135582150766574	34.19326093811143	35.72032544258684	37.65746033581218	47.65985357311488	48.995045192226264
H2-AA_CD4	-0.7195783493031703	-0.7195783493031703	0.6812169285901668	0.3443939342337673	-0.3317863845908044	-0.8359206743840047	-0.2933013042482001	-0.49564631849522567	0.0	0.0	0.0	0.0
NCAM1_FGFR1	9.314393838403168	9.314393838403168	1.1966366691207606	8.072719158170225	12.247188083118996	11.222166636885305	5.218743934023107	20.200944751056465	3.1700857041979473	4.729663530549225	3.246231837857913	5.226838918949844
NCAM1_NCAM2	6.329734581701213	6.329734581701213	0.14287468847676915	5.576114478091074	4.117416130911679	4.825852972137969	4.049100385016778	12.66348743123498	3.981100388619616	3.36078672716031	1.0691940019818778	4.260372249231915
NCAM1_L1CAM	14.569906239753484	14.569906239753484	3.0814177638861056	13.882730171487454	11.573429878104125	12.153967982872905	11.867288409884202	21.506393888002904	10.058231870199709	9.004600690596238	5.670523744223658	7.705784163833608
NCAM2_L1CAM	5.679407121879482	5.679407121879482	2.0545246088506195	7.184108345174634	3.1835224747460753	2.8441061213713095	3.1662592232944538	9.89672676429388	3.4969210300314697	4.149932071310813	0.3084643653112201	1.1675575014295505
NECTIN1_CADM3	10.054952177930648	10.054952177930648	3.4030994207464027	5.899537095439759	10.518721027767278	10.783231083628369	11.655653938994233	16.62302532553264	10.816518213430363	9.92810740589149	9.929041082500454	12.720203310649833
NECTIN1_NECTIN4	1.7666496817414585	1.7666496817414585	-0.32803561555940103	6.492295589916444	1.9336161889344439	4.014308374597218	-0.5075976148722793	3.552601156780236	-0.4347939448946316	0.6780700194340411	1.2618398601425238	0.6314949640567122
NECTIN3_NECTIN1	7.5992031914775096	7.5992031914775096	4.10255718881287	3.896657097717986	5.033107234900233	4.569181808021164	6.472924656240354	14.02221168914005	1.4408872528627201	3.585169138941496	4.34721661042556	8.352009292866114
NECTIN3_NECTIN2	-0.029874756032868783	-0.029874756032868783	1.0950068634501937	1.60573527281098	0.5472743458615411	1.8737817021573648	3.247790233852128	3.4999206648596037	0.895354045651532	1.5297274000101262	0.39665518832171587	1.1217527623854884
NCAM1_NCAM1	29.611034457950655	29.611034457950655	27.735545372505293	26.722163086224825	32.52176623769207	33.39781195402513	32.40691859328865	33.95539423553845	35.53014763488587	37.72393812733983	47.38015653204974	49.48390649820345
MPZ_MPZ	28.07186238993046	28.07186238993046	28.766940241444782	0.0	32.71352521119296	32.069582891532704	31.773393236323304	33.68649239948949	0.0	0.0	47.88259547460691	49.40049183399005
COL6A5_ITGA9_ITGB1	2.3413026190465422	2.3413026190465422	0.0	0.0	2.9674225846517137	0.5035018086755	0.9852431201526336	2.33375339631635	2.1614499240691116	-1.661906466669858	-0.39407084490720995	1.9636949105093435
COL6A4_ITGA9_ITGB1	1.2433681661056561	1.2433681661056561	0.003334245713251403	-0.4341308773344487	-1.4920568777383216	0.6397802748704117	1.6894692012445116	1.4615188450997914	2.0175597360042445	0.0	3.2817926049759665	-1.0369353766265095
COL4A3_ITGA9_ITGB1	-0.13194194476935472	-0.13194194476935472	-0.8584774512665129	3.0114008603867646	-0.038610209540755606	0.967096821166474	-0.8225252785164394	1.7535071545151801	0.0	-0.9092725639634703	0.0	-0.9523554713158964
COL6A3_ITGA9_ITGB1	1.5120398785600149	1.5120398785600149	0.6153211118043611	4.235033687140677	0.1467662443986196	0.29000030600754256	1.3632675516280188	6.258491916517246	-0.8493124612738797	1.6100750882984334	-1.1277598225963774	-0.8213778398734176
COL6A1_ITGA9_ITGB1	4.597596921138643	4.597596921138643	0.9350771816990449	1.812207329421249	1.0644795250986006	1.0390005903627153	1.675497275986269	4.453857293600814	-0.36097494020550464	2.9970303960574887	3.363098069704547	3.580986924592628
COL4A4_ITGA9_ITGB1	1.5765972902745138	1.5765972902745138	0.015772768993355907	1.1707623394768625	0.5756741440828862	3.426690895310838	0.6714285186562893	1.439012363017931	1.6599894008069918	0.0	-0.878765732148329	0.5268050236757615
COL4A5_ITGA9_ITGB1	3.0279586202374995	3.0279586202374995	0.0	1.84889332449563	2.900424231416252	2.4794988353982967	0.336208077194517	4.3060459489237495	0.5028664090409266	-1.0223735983333953	-0.3590735815512684	0.2623089779304765
COL6A6_ITGA9_ITGB1	0.3032056314067791	0.3032056314067791	-0.5686848175870277	-0.33347564203954283	1.6342251132909946	-1.3225000161906484	0.07352302905314417	2.0828645805305666	1.1965251274988737	-0.6336061908315729	1.1164416026251422	1.4328864649089177
COL6A2_ITGA9_ITGB1	2.9603420729459975	2.9603420729459975	-0.6775178476326877	0.41109326095549553	3.6350434157418277	1.0326724516438242	1.8485394103074837	3.602918000289419	-0.2970595211000211	2.694559373001787	0.8975503434363287	0.6949174958706484
COL9A1_ITGA9_ITGB1	-0.09615143827390268	-0.09615143827390268	1.0232165649146678	-0.8168599606048509	-0.2807324226643198	1.824513665296334	0.3994470204279663	1.0242736320598078	-0.1402664254358511	1.570944056312863	1.9279412953798234	-0.2429157998981848
LAMB1_ITGA9_ITGB1	3.201393214704931	3.201393214704931	0.7215905886101522	10.347320441422811	1.5741942923235681	3.3745497355829364	3.0739113955911823	10.852484634736413	1.1008835039110683	-0.444662203932632	0.5672268179077231	0.8315353885504528
COL9A3_ITGA9_ITGB1	4.966488757227343	4.966488757227343	2.0345634098340324	7.126937307609994	4.3369278294222005	5.464989087271114	1.9324779579345666	6.776777777503777	1.7124359983726705	-0.10597284614677376	2.1551296372616218	0.4624426288942311
LAMA1_ITGA9_ITGB1	2.5899236776674197	2.5899236776674197	-1.7650934949262627	2.0985687682180196	0.48971563732402784	0.3283089479377283	1.2729838880954871	3.639337691031382	0.9900373604343194	2.287917436254808	0.2226949798669749	1.4255414378702602
LAMA2_ITGA9_ITGB1	1.9847774841739074	1.9847774841739074	-0.3991933973485316	4.197957123806081	2.641314511569201	1.8584886676592114	-0.8156691680739023	5.984670060225903	1.377868725202049	0.793043136592547	0.3435408723573501	-0.6316818914406647
LAMA3_ITGA9_ITGB1	1.844195984618269	1.844195984618269	-0.1792845396421784	1.013251357586481	0.029812285066160345	1.0370361328608353	1.0110385922446463	3.7372330961156717	-0.12459059765802698	0.03261214578512235	0.8258196325039807	1.992190631769342
LAMA4_ITGA9_ITGB1	2.8637347458522093	2.8637347458522093	-0.2691998495433232	-0.5012983526898593	-0.041372311506303903	2.258632287330487	1.43071728212107	5.54133253485146	-0.5739410165696462	2.8559810232810867	1.67651089261856	1.5995188293697307
LAMA5_ITGA9_ITGB1	1.6380842446910941	1.6380842446910941	-0.36667350917201	6.616314353982497	1.8403398479306876	4.606851721865382	1.5204845669133094	6.01144200484856	2.110080830310078	-0.8816657487874147	-1.2763169719665381	2.132667002606883
LAMB2_ITGA9_ITGB1	7.945293510097098	7.945293510097098	-0.4723870412421721	4.540631418472293	2.357990873543357	6.4452659347218315	2.0936456740181475	8.412119134667293	2.6383888872619856	1.182240130084032	3.813698401469668	1.2524491242438038
LAMB3_ITGA9_ITGB1	2.5254068672363723	2.5254068672363723	0.2507395092065098	1.8805083491696681	-0.016738293236710312	-1.580412053682851	2.036707668496606	4.200842938575877	1.9813546033146114	-0.0015650324242927186	-0.12850980278824015	0.7878417538222077
LAMC2_ITGA9_ITGB1	4.974612590967617	4.974612590967617	0.29438739099060596	5.664185997230343	-2.3054596686524813	1.8426287246958417	2.1073958944523885	3.530953319639461	0.7315284278723839	1.0796956433171185	-0.18611860177247946	-0.31990610591664914
COL4A2_ITGA9_ITGB1	6.278962544615313	6.278962544615313	2.669686739264284	8.561550860682878	3.559977557265801	4.84105702175503	2.71175344281509	11.495022536742361	1.0166634734081907	1.6562570544778745	1.2646334158392099	3.955079220039884
LAMC1_ITGA9_ITGB1	5.939006364390943	5.939006364390943	1.4035644452582712	6.109294089898158	3.351672658491318	2.9358690527029108	1.5134793034580465	11.647895300506049	0.11146278832675897	1.0908952296837824	4.418637205590638	0.15979488274971632
COL9A2_ITGA9_ITGB1	7.92168508815148	7.92168508815148	0.5503609488641282	9.305166902101993	4.001405721284074	3.607448943297025	2.5339826899729645	7.904183914104553	2.101272057112324	3.605935950955063	1.9567610461208895	2.0264173267703725
COL4A1_ITGA9_ITGB1	4.3928473610514756	4.3928473610514756	1.4615506245175547	7.720585415173158	3.8097506727937627	4.339549253239784	3.5368379364344933	9.983152877530385	0.8946092071338742	1.70384131758761	-0.9665601195215329	1.8274867784201079
LAMA5_ITGA7_ITGB1	2.0881643176751066	2.0881643176751066	0.23936270118448183	7.167771458055878	2.452485658380036	3.824800981807256	1.3734205592948294	6.433551751412822	2.6539144826755745	-0.7904895877527773	-0.9488408227068811	2.747494029981722
COL1A2_ITGA9_ITGB1	3.6657701372695715	3.6657701372695715	0.13576184557640872	4.518238058179429	2.144225853924838	1.2619941777775412	2.158980533682538	7.6180777772624575	-0.02225930954159586	2.3775123868701558	1.0861823782380842	1.4871245028251776
LAMA1_ITGA7_ITGB1	3.4430568111630016	3.4430568111630016	-1.6945076584223266	1.5701023732654742	2.2957293304931907	0.15242751975238858	1.4868982276324145	3.8216191513861575	1.4194702628140228	3.5144685362611585	0.15969563409256812	0.44624352338332546
LAMC3_ITGA9_ITGB1	3.43672682727921	3.43672682727921	0.913684400981004	2.0568021932835823	0.5024355384724799	2.7156665772236974	-1.1019987455921327	6.8772969401597885	0.24170247962788907	1.9605058681613192	-0.6267511529346461	-0.19853460055010624
LAMA2_ITGA7_ITGB1	2.990398130221573	2.990398130221573	-0.38854319872926923	4.998217172276141	2.3246921732662025	1.1755500065372182	1.4390288125766038	6.831462804284857	0.03726845858040291	0.43502895037087463	0.6710817364101426	-1.1523714625476977
LAMA3_ITGA7_ITGB1	3.1484662375836097	3.1484662375836097	-0.011010854465633295	0.47919223753517715	0.30021823247401913	1.4635861193028454	1.716200567236828	3.7364003411815765	0.15703008432357837	-0.16235415155598823	1.2661000696984848	1.0874798517203117
LAMA4_ITGA7_ITGB1	1.7756052643915792	1.7756052643915792	-1.0680698872836916	-0.3800697300702332	0.1101113892831741	2.732139544177069	0.8267147040431833	5.658123360430357	-0.7918534164287199	1.8408573958922676	0.9803188561333928	1.467338843619615
LAMB1_ITGA7_ITGB1	4.747847444703834	4.747847444703834	-0.014803696913553757	12.531589905217233	5.782579453198252	7.12223009775898	6.462806154540643	11.995836985456746	1.3820119638343036	0.006284215015949785	1.4755388699207432	0.6484745052550475
LAMB2_ITGA7_ITGB1	8.045457050670235	8.045457050670235	0.1991017653804096	5.097575401077793	2.53818356211434	6.423635268091013	2.787921172626105	8.375772154963487	2.6397943020584176	0.062345940022285544	2.9689958552397777	0.12743304118795432
LAMB3_ITGA7_ITGB1	2.1025340968627986	2.1025340968627986	0.06374602024035012	1.2490471852656608	-0.8227941569176879	-0.377436729109895	3.2121852917261333	3.756064261217407	1.6656587490142438	-0.5013363795392021	0.4768323536477489	-0.43389366968590987
LAMC1_ITGA7_ITGB1	5.629140934977997	5.629140934977997	1.8954709955865148	6.22289785138792	4.81832064292542	4.4210872315998735	3.649527686533795	11.200052346135106	-0.11691242681242452	0.5402624068280385	3.5402774877176135	0.3049643625595311
LAMC2_ITGA7_ITGB1	4.85610984766383	4.85610984766383	-1.1052489609875857	5.790010817135032	-1.6568672216003502	1.6975450378353643	1.6039975855894666	3.7340771108243396	0.45009953765994737	0.8163835723223203	-0.029577444390366556	-0.8328675362520201
LAMC3_ITGA7_ITGB1	2.9102625582601926	2.9102625582601926	-0.12988190805171815	3.2098384411745426	1.553213806349885	2.691219486943227	-0.32437121223880067	7.499788435615375	-0.03167448739749823	1.4591283169944682	0.37881321817329316	0.21366589298205363
VTN_ITGA8_ITGB1	7.2290050345892505	7.2290050345892505	0.5098795140949494	7.466467181338358	2.3595066104289715	5.390374131815199	2.5431941124509354	14.084374683096714	1.2577531105903934	1.8282219242850473	0.25437465534021453	4.093297457151412
TNC_ITGA8_ITGB1	3.1340177488884677	3.1340177488884677	-0.39603065311355895	10.423619112178953	-1.953999052506693	0.8906585682382221	0.9799961427647846	5.810872856748065	-0.7688619979474426	0.16747234517586052	0.7628734743017258	0.21880107482166264
TNR_ITGA8_ITGB1	9.753436162628349	9.753436162628349	1.087069172661219	8.41825382840597	4.529345125112594	7.26658254421654	8.396997024281923	16.18387468373878	4.811150470469877	4.1288139364185765	5.442775244541224	5.520409572870619
TNXB_ITGA8_ITGB1	4.511873159306121	4.511873159306121	-0.6713999477646919	-0.15542246658263784	5.1676445530888735	3.6338590376760105	3.790745170412543	2.382186974378832	1.202130896116732	1.6464291841946395	3.0868935013121503	4.603643279541803
NPNT1_ITGA8_ITGB1	8.299531734872486	8.299531734872486	1.5332550085846086	8.389583547350847	5.415628298516177	5.045915561950453	6.253231200101031	13.272668476009324	-0.1814109209119607	2.278629462469934	-0.7889248611279319	0.9031975992858458
NPNT2_ITGA8_ITGB1	8.08063243254189	8.08063243254189	2.355270623750584	8.560349116322424	4.416512145341168	5.405535815179861	6.014575287312028	12.775181865673424	-0.04686104925309957	0.2327704388096695	-1.0932502632528958	0.49234539469489863
TNC_ITGA9_ITGB1	3.4688502794976843	3.4688502794976843	1.2933567551778937	11.826661462316222	-1.435018621688752	1.5695422317852232	0.5064375083298425	5.4571058969503285	-0.5738352337475184	0.11126924097933875	1.1478413925001394	0.8552194471787924
TNR_ITGA9_ITGB1	7.838567193621393	7.838567193621393	0.8141144791383207	9.316733491439843	3.217223622119807	5.249644422096313	5.226380445462617	12.861735802005198	2.49701138499842	2.708373319806335	4.696429726185319	2.7971903953003854
TNXB_ITGA9_ITGB1	2.8004577104763233	2.8004577104763233	-0.29966622189398073	-0.836420513304608	2.9739999391965664	0.5316409208784469	2.0884360215677975	2.4537521457346116	-0.515693766220879	0.7081183970110609	0.373084918233162	1.7955349182565827
COL1A1_ITGA9_ITGB1	3.991753989960331	3.991753989960331	-0.21018544772363115	1.3856351793705988	2.7439741762252314	-0.6715580848789633	2.386302094998342	8.031328192464413	-1.2661619859386448	1.3415113019042333	2.0814152772824195	0.5153119966802052
COL2A1_ITGA9_ITGB1	1.3444798626289682	1.3444798626289682	0.0	1.1491181947517817	2.086448478926147	2.4766385338998003	0.21946221784512662	2.1551469744041305	1.5173828023747498	-0.3978834777780149	1.4274926982474974	0.9117491609742251
COL1A1_ITGA10_ITGB1	5.070811296716241	5.070811296716241	-0.37946347258778673	1.4307310481147013	3.7307105156918596	0.4944123277718614	2.5671912276582516	7.899699571045821	-1.0947566617636386	1.346269689531949	3.0233092700190376	0.2900062748438457
TNXB_ITGAV_ITGB3	1.0702518035297899	1.0702518035297899	1.2268063524977182	-0.09465114018843711	1.242791179150169	2.040629203308718	1.1581716942024158	2.6722968286886144	0.30658725061211295	0.7195741538944377	1.256300672646252	-0.6523674879454258
COL2A1_ITGA10_ITGB1	1.9114564145121655	1.9114564145121655	0.0	0.9975901595982304	1.5574851072573086	1.6112122444273593	1.082388784902412	2.2223921218960583	2.203303122867409	-0.44969208742457206	1.262676288526917	1.4887974187972741
COL6A4_ITGA11_ITGB1	1.132377701509696	1.132377701509696	-0.9901965830392001	-0.833062416710979	-1.4736448040556975	1.3559186154235736	1.7823112136656696	2.132331828826587	1.5501542677590117	0.0	3.5800205340659934	-1.0011650261007288
COL6A5_ITGA11_ITGB1	2.54774320676415	2.54774320676415	0.0	0.0	3.025595044221802	0.878915642284284	0.5964720448500771	2.4412641782979843	1.8919161572497472	-0.3705600442069866	0.28432508567092235	2.0668093609197284
COL6A6_ITGA11_ITGB1	0.8944336878797979	0.8944336878797979	-0.6826006375399718	-0.5881152037273043	1.4460606105643918	-0.9564244421491039	0.36889129338467597	2.3598257927044948	0.31159284501658757	-0.5344324825034479	0.6391551096244976	1.2360180460984238
COL9A1_ITGA11_ITGB1	-0.00580986260655349	-0.00580986260655349	0.4977564257171335	-1.0630857766512398	0.8022458524946708	1.8793157258758597	-0.15647180930779803	1.0649603904625893	0.0025275812029356246	0.7988855340973063	1.0277348832209112	-0.19974105293040564
COL9A2_ITGA11_ITGB1	6.511839688799149	6.511839688799149	0.2117322544167146	7.99838190056019	3.465039826463576	4.69494694541166	2.837949421848145	7.930884783552966	2.351848173640482	4.18768816115927	2.197302070526485	1.3049738774389565
COL9A3_ITGA11_ITGB1	4.295584326468236	4.295584326468236	1.8029301040410262	7.174316492711354	4.1496011654872165	4.538681494467994	1.8083308047570228	6.524966825821445	1.3667184344032566	0.14979659061695547	1.5940177804035904	0.15456724357559454
FN1_ITGAV_ITGB1	7.454018192810284	7.454018192810284	1.3237002463847265	9.004851417820342	2.631038225739694	4.008139321939272	2.3732089871040083	12.019996815316256	-0.2550686797030954	-0.3303481824540429	1.7102328955040553	3.020948229279035
VTN_ITGAV_ITGB1	8.17610644998251	8.17610644998251	0.523856843745465	9.574219472338596	3.3418880510901148	5.196516091462835	3.020812445774925	17.500388777492397	0.17352524301807795	2.1172285715770527	1.5267137535620285	3.7242697215119858
FN1_ITGA4_ITGB7	2.268870084974449	2.268870084974449	0.8529850586762663	1.1185017028797994	1.3241218268471948	1.3889085687132563	1.2835197769850715	5.683753902869392	0.32903841904865677	-0.8024601090154782	0.18168818127127595	-0.6702222877323046
FN1_ITGAV_ITGB3	5.640505314738885	5.640505314738885	-0.7247305952803869	9.030114692170402	1.8235145033017608	0.9535606780500611	1.6462635838641253	10.296008002292304	-1.203737721738039	-1.0346748009403566	0.7836412515988199	2.66341318895523
VTN_ITGAV_ITGB3	5.913531062183651	5.913531062183651	0.646365755002071	8.424689555322429	2.9807854265502987	2.4074677197325385	1.1577195842202754	14.70462914915798	-0.606180998911324	1.8929841472116362	1.427759417889586	1.9852046946816078
VWF_ITGAV_ITGB3	2.216075891608048	2.216075891608048	0.26597258022385895	4.872178673649766	1.7670558202716287	-1.2399551666108162	-0.8462854915641361	4.932726196310541	-1.1908803840563777	2.309984432261275	1.0012440494441948	-0.22623096055956227
TNC_ITGAV_ITGB3	1.47201568747512	1.47201568747512	-0.5920331878698464	11.751722931552878	0.08265828038079832	0.15231928097223493	-1.299734251577148	7.066807388474636	-0.2074762218813465	0.4525265350814038	1.3553347376737828	-0.25349398565263553
TNR_ITGAV_ITGB3	12.614260495216291	12.614260495216291	1.4057897233290884	9.658555411775456	5.999756316794162	7.715547220054275	7.121586729665063	17.377882560149732	4.092843699320839	2.6120441597555804	3.620064451961545	5.606364512155477
IBSP_ITGAV_ITGB3	0.09705256506318403	0.09705256506318403	0.0	0.0	0.7673078508581602	0.08571228461749973	1.4117420204247737	2.136294864876552	0.0	0.0918660943849767	-0.03880313855085466	-0.20646085352902166
THBS1_ITGAV_ITGB3	1.513991368910852	1.513991368910852	0.9674414556226243	2.696733743642706	-0.36994796461608725	2.482794474047268	1.1042022649158425	2.912874465459086	0.18040036214281255	-1.5397108226388676	1.8263700696607648	-1.0395465241088195
THBS3_ITGAV_ITGB3	4.15511480195433	4.15511480195433	0.254494012407745	2.6318464692013905	1.5933342360251102	2.267851560671223	2.128646051555166	5.458679650880602	0.4975015793795428	-0.6097625746439551	0.5581168069829268	2.0367222902543576
THBS4_ITGAV_ITGB3	-0.9562737806646325	-0.9562737806646325	0.22883151019215398	-0.314197557814498	1.649127776531651	0.5911888662187882	-1.5712316621659372	0.6915026407026039	-1.0931781675126524	0.6327866750691387	0.1237408761285238	0.037818590457055636
COMP_ITGAV_ITGB3	-0.7782102072359183	-0.7782102072359183	0.0	4.387099443666911	2.8253850461973284	1.1349586069404727	-2.2648358993841042	3.92116629906153	1.4123695294110905	0.2463265673261281	0.7244201640878362	1.241935935075094
DMP1_ITGAV_ITGB3	-0.4051296351731077	-0.4051296351731077	2.9200732391443633	2.493977739741086	-0.07397221125557193	-0.1430390609328962	1.0857435742273467	4.42393410249267	-0.8434178498219861	0.8745053823704426	0.6831587677579006	1.3990242089310623
LAMC3_ITGA6_ITGB1	2.570324287721682	2.570324287721682	1.0559053181586424	2.8574637098991538	2.625829535919099	3.277803402337658	-1.6860305363547172	6.9700860167859915	1.500464190811086	1.2904845776478886	-0.7138485385266404	1.3144104842014468
COL6A3_ITGA11_ITGB1	1.0061737725691948	1.0061737725691948	1.1543072464054722	2.461841128636369	0.07112987060002936	-0.17383171487274537	1.9700873909604424	5.27490336580319	-0.012132164263702686	2.1597923351478943	-0.5238042227753547	-0.6431778972616873
COL1A2_ITGA10_ITGB1	3.9557994816147835	3.9557994816147835	-0.4619217834256187	4.345560211389577	2.850698676548268	1.8511560615757274	1.4837560164302488	6.171024431694684	-0.8460710697564655	2.472329805840002	1.7903016141250039	2.2293322269177374
COL6A2_ITGA11_ITGB1	3.4009054797886704	3.4009054797886704	-1.0468808954647337	0.6578981712943278	3.990096333884331	1.3356512763175896	1.666554030319973	3.4675347629975306	-0.08569775345814802	3.417416791129833	1.2627947071845205	1.1375889374518615
COL4A1_ITGA10_ITGB1	3.987979683126532	3.987979683126532	2.5535605218118067	5.8154857850294075	4.432133493665579	4.554674643742613	3.388595818036	9.948624854983256	1.1117291955148183	1.914951991634795	-0.40337133662012775	2.728016628521585
COL4A2_ITGA10_ITGB1	6.650872121875831	6.650872121875831	3.5487326486256214	8.229261594133893	3.9583613326672795	5.331798089663622	3.2057941044521177	11.314802309197768	1.7738349796129558	1.5810727340465611	1.505647241971493	4.723056968282843
COL4A3_ITGA10_ITGB1	0.23204108255279365	0.23204108255279365	-0.5970528190952661	1.8275190667035361	0.2958952994701766	2.1352024612824927	-1.0396571253176616	1.883727058133381	0.0	-0.9510503238238485	0.0	-0.7989892886768524
COL4A4_ITGA10_ITGB1	0.8856919593759697	0.8856919593759697	-1.1138677386585187	1.0099792527855374	1.1025779664484563	3.335426214748202	1.4047436524867871	1.8692926985167015	1.9913916286770863	0.0	-0.8694768422703214	0.4351361556860051
COL4A5_ITGA10_ITGB1	2.7712133725625434	2.7712133725625434	0.0	2.173358489079256	2.529615977434273	1.8128150457492118	0.12007385716044676	3.349371181661973	0.6808023641738957	-0.9095794983907749	0.3144667435145583	0.8697082841822514
COL6A1_ITGA10_ITGB1	5.107861989787179	5.107861989787179	1.4520011598714124	2.0473235651148345	1.361659614871482	0.7742305452103144	2.2184367489307784	5.236552075155518	0.32242535802516775	3.3893707675927924	2.9590010842876593	4.18456411333411
COL6A2_ITGA10_ITGB1	3.2398325720750534	3.2398325720750534	-0.9945489909154862	0.7410317956449509	3.8682845131621035	1.4659146195077304	1.973279196156602	4.51145154556635	0.04949510592285708	3.0241982867343116	1.2224822143561191	0.8762339405304206
COL6A3_ITGA10_ITGB1	0.8072465519025377	0.8072465519025377	0.9566100268385247	2.1571274796228965	-0.27532427418549316	-0.44734305366026533	1.8056829981975688	5.133476207641685	-0.8068723760959055	1.0275397362150849	-0.6557124537536838	-0.7433863918852068
COL6A4_ITGA10_ITGB1	1.653208421545986	1.653208421545986	-0.9808105424865704	-0.865784199278913	-1.9760428155176928	0.9574018187018867	1.9107363024008666	2.3229780191272478	1.4159328740457544	0.0	3.283097258407269	-0.9632198337375467
COL6A5_ITGA10_ITGB1	2.4265245490126763	2.4265245490126763	0.0	0.0	2.8510648327619204	1.326731914581046	0.6711093759556609	2.9233340730573634	1.7618762836694868	-1.6093348777298926	0.04247857015361528	2.0383505973437197
COL6A6_ITGA10_ITGB1	0.7147137028605894	0.7147137028605894	-0.6540053925819131	-0.4200076369001803	2.0598902404640262	-0.9036098795413086	0.3284790577744202	2.3014419880177384	0.9558592211730859	-1.3421134057830801	1.312833601947042	0.9355763464952389
COL9A1_ITGA10_ITGB1	-0.2063686321282789	-0.2063686321282789	0.5277570116746578	-1.0854069544302347	0.5940768378360943	0.9789918177888198	0.3077275155852768	1.4890154747410946	0.4792646288225069	0.8387205937086316	0.8482598177422632	-0.34812815636906863
COL9A2_ITGA10_ITGB1	6.970972564929354	6.970972564929354	0.2011498231612384	7.876071927826223	3.4688500675161484	4.6857481388351205	2.4652867630763957	7.695351081499399	2.521890859671766	4.2738771378213025	2.2254493879525388	1.219233103482718
COL9A3_ITGA10_ITGB1	4.107514036696792	4.107514036696792	2.4862730572942233	6.8637684979253395	4.322533694419066	5.5755969930351	1.7976679910519726	6.183630295810168	1.2830220456045582	0.7568826757566656	0.743413174603832	-0.11174667700381555
COL1A1_ITGA11_ITGB1	5.612350141385915	5.612350141385915	-0.5460955617149659	1.4494345031401412	3.2531086785507743	-0.34632283846089773	2.108018623849492	8.646200188217717	-0.9923493694826742	1.020469711020571	1.90280515846846	0.3700581231862268
COL1A2_ITGA11_ITGB1	3.762190896992329	3.762190896992329	-0.5973077937495521	4.543959267104008	2.2868252701421987	1.2364907451672909	0.9378078134567389	6.591570766179075	0.17247708701498676	2.519759452378045	2.224160522649863	1.7261387326427395
COL2A1_ITGA11_ITGB1	1.8845073073893914	1.8845073073893914	0.0	0.8074479341826588	1.3458830343912482	1.8091058859014604	0.5143472141437452	3.03647344348143	1.9424726228580618	-0.3433835388800231	1.0789013804722176	1.6189599342511336
COL4A1_ITGA11_ITGB1	3.983123918878266	3.983123918878266	2.845004841870722	5.716108544711842	4.0904903245325785	4.578976243088924	4.4189274944421415	10.262870205414602	1.4126374422801204	1.177875067868528	-1.0319664581153531	2.3285558835030598
COL4A2_ITGA11_ITGB1	6.697673657518083	6.697673657518083	3.2304255336066783	8.276668368756573	4.147577977061981	5.124613079095229	2.7361312187489184	10.866363674817295	1.5422626645495046	1.16122691821357	1.0936421786262431	5.036023274089979
COL4A3_ITGA11_ITGB1	-0.24771476003300047	-0.24771476003300047	-0.617482523862526	2.148158798635444	0.015420787521855706	1.6173701996535224	-1.0886350793492416	2.333894545490519	0.0	-0.9289074530814577	0.0	-0.8724291481363957
COL4A4_ITGA11_ITGB1	1.1147136360634038	1.1147136360634038	-1.1244351555962286	1.072964484444958	1.631646061321633	2.615678083293025	1.460336929101694	1.8896670944675351	2.04762652423751	0.0	-0.8358495922843505	0.5700850236806326
COL4A5_ITGA11_ITGB1	3.015273174084056	3.015273174084056	0.0	2.0736107333372433	2.749150624123943	1.2201350290374682	0.04552929632875726	3.9492336593963637	0.7230293803280173	0.21455856954691557	0.45557234097159754	0.486170424111161
COL6A1_ITGA11_ITGB1	4.714541280477013	4.714541280477013	1.154028761123173	2.1111940979919925	1.4792149987147396	0.9428512938308257	2.3970949373566572	4.52000651528006	0.8447186975473664	2.663532914167578	3.1281199496631658	4.307337092299622
LAMC2_ITGA6_ITGB1	4.796255221113118	4.796255221113118	-0.6725319224498048	6.314214091440444	-1.9840720378100007	0.852997752259536	0.9297586893339639	3.540165529987119	0.9593623831992623	0.20249291208316694	1.1150543982219163	0.6171311932365479
COL6A6_ITGA1_ITGB1	1.3431183941194902	1.3431183941194902	-0.2798045317759005	-0.7059947742589169	1.575300647274506	-1.0870921692144493	-0.2709348610240791	1.8351595610460456	0.13603216356469897	-1.277149408372372	0.9680431314445284	0.8641578504735581
LAMB3_ITGA6_ITGB1	2.8273912817291458	2.8273912817291458	1.1787502825031002	1.059251037932206	-0.1926588873261904	-0.7759595259779754	1.1764090307666841	5.242445209264921	2.3595624317839863	0.006264580324118738	-0.34193120390959325	0.2993023408325151
COL6A1_ITGA2_ITGB1	4.737672727280394	4.737672727280394	1.4355242813895661	1.9042675983623225	1.018384923974166	0.5033276540264764	2.069871002854141	4.584373160115528	0.26144333759798266	2.7719807065565107	3.2964007563815456	4.005698422031472
COL6A2_ITGA2_ITGB1	3.3179154385768457	3.3179154385768457	-0.9353950648081112	0.6316763036518203	3.725149055479144	1.0681775197672356	1.700617988395082	3.43161896375297	-0.30366630171532377	2.4248468654699344	1.1117649782503118	1.0883774958687227
COL6A3_ITGA2_ITGB1	0.6225784101304335	0.6225784101304335	1.0408069776104116	2.3649031397948934	-0.08356877479845495	-0.4073846881563744	1.8770594173282464	5.065784415857919	-0.665015421849982	1.1843694419123845	-1.4061710148377833	-0.5901206625060988
COL6A4_ITGA2_ITGB1	1.2296975440215863	1.2296975440215863	-0.9685466939155022	-0.809296399011278	-2.2270392652082496	1.3336702756700505	1.2711774585222904	2.1554449584190096	1.6168482181363621	0.0	3.6618098982289817	-0.9793297310422221
COL6A5_ITGA2_ITGB1	2.468130392496271	2.468130392496271	0.0	0.0	2.7719598707345616	0.971683372348739	0.7436803027965468	2.6973356449453196	1.9763328870210533	-1.5469874402714976	-0.059195281904407385	2.157134320953799
COL6A6_ITGA2_ITGB1	0.5142137419582707	0.5142137419582707	-0.6214330499320738	-0.5399911316578582	1.5778693213377588	-0.8356419954722311	-0.08014521543756536	2.0489867873626033	0.36975002256699535	-1.3387768804136393	0.7190028245552421	1.2575625342514898
COL9A1_ITGA2_ITGB1	-0.193991117253848	-0.193991117253848	0.5592408577446626	-1.049661402000213	0.5908569709262298	1.4029185774506407	0.020189509665994074	1.3392478857475552	0.06536466929652483	0.9189216146223238	1.12514764998111	-0.1693127549540224
COL9A2_ITGA2_ITGB1	6.912194001252022	6.912194001252022	0.10393461032795027	8.019153907778506	3.266752493226242	4.40033321541411	2.6426892124886643	7.855078860867307	1.980509305485199	3.829795483282433	2.2120723771460384	1.423170569675638
COL9A3_ITGA2_ITGB1	4.272079718035881	4.272079718035881	2.0812882804363344	7.060031826303009	4.218953260390308	5.130857438372819	1.7138695978462133	6.3354137749687265	1.2736603249995029	0.14043740591853335	1.2553327298427488	0.08684477618648481
FN1_ITGA3_ITGB1	7.225607519004409	7.225607519004409	2.644398338982768	9.829520491504358	2.409505934109532	5.5787688381044696	2.558450307006548	10.075373145801619	1.4076768373089696	0.2376841153248728	0.8078785433113874	2.4783512984511185
FN1_ITGA4_ITGB1	5.981736587680134	5.981736587680134	3.060716053444258	5.584705705089521	2.7576686558741748	5.3964815801488735	2.113529855389977	10.007930445059834	0.945350969367596	0.2753204896955189	1.7998030015200461	1.504614521495778
FN1_ITGA5_ITGB1	6.933149003802456	6.933149003802456	4.238882405051323	5.496431083584072	2.8209663298571104	5.409445306957533	1.5591376938937895	9.680777250436085	0.9815642232865434	1.7086661580540927	2.127621645947513	2.105605283175828
FN1_ITGA8_ITGB1	6.506678543896728	6.506678543896728	2.9481798490977384	5.387136523332819	2.6860302891552785	4.84398618037164	0.7022607296417718	9.823900680392327	0.2355022737071071	0.36462286521314907	2.301023309934595	2.4977240703489194
LAMA1_ITGA1_ITGB1	3.919157838675242	3.919157838675242	-1.8020319599252799	3.2287293959713903	1.5804183222247794	-0.36071153251282734	0.7512422310097848	3.9702929935186444	-0.6661440092770006	2.2715689129028767	-0.12444230915498161	2.032359070415018
LAMA2_ITGA1_ITGB1	2.1756237489780994	2.1756237489780994	-1.131034699936022	4.912435514378308	2.130265235208272	2.2014881890907065	0.010121909496933423	7.184305244726723	0.5104230122705812	0.893581386162789	1.0381196481418613	-0.6810135225330322
LAMA3_ITGA1_ITGB1	2.8163138335352356	2.8163138335352356	-0.13495934709393503	1.3000177033722207	-0.33960060901790673	0.8339385882248642	1.173881353357765	4.6388580071919945	-0.6932804542337272	0.05246673483124637	0.7297781587690494	1.4474553268109955
LAMA4_ITGA1_ITGB1	3.331963770986153	3.331963770986153	-1.0083200971700552	-0.3462392061517724	0.9209355491556195	1.845127992894166	1.0598193285719277	4.72336488391691	-0.8346139650641291	2.1124296297305696	1.9977555522727646	2.2423925052999616
LAMA5_ITGA1_ITGB1	1.466573476508968	1.466573476508968	2.1688348996809426	6.177330506881951	2.6152870727264226	4.246029714741965	1.9074555881737278	6.013871236155093	2.8658385014257117	-0.8533269538954399	-0.9822017211957176	3.982994450333141
LAMB1_ITGA1_ITGB1	3.9062802857821652	3.9062802857821652	-0.7982984862649316	11.09695830676306	2.724361569060599	3.2839932925977364	2.7057762798596467	10.847869847478922	0.7591768411641763	-0.8671100461682509	0.40556235920490885	0.7585897810856748
LAMB2_ITGA1_ITGB1	7.888964102024762	7.888964102024762	0.32578527125797496	5.797900287627282	2.0900424178004386	6.541457067689004	2.372315723088167	9.485461415329969	2.289331648610351	0.6520201879864351	3.901636478575662	3.282602223986179
LAMB3_ITGA1_ITGB1	2.6805864815436142	2.6805864815436142	0.47921070451674275	0.6021042963471986	-0.8400171674204431	-1.8248085670353498	2.7800217389422914	4.6123418111301255	0.7978336770175475	0.3056597217204094	-0.2792810673765013	0.762606544592993
LAMC1_ITGA1_ITGB1	5.99052453979621	5.99052453979621	2.072320013489296	7.587132959997166	3.8955372286733936	3.577031719685345	1.6747913297964525	11.054829951544171	-0.14834402471700592	1.7161756895592775	5.091779552495294	0.07303580833929506
LAMC2_ITGA1_ITGB1	5.893052952524787	5.893052952524787	-0.44162878206078665	5.104069598589279	-0.4724440318882162	1.475711119879195	2.3737944007701413	3.6184070059434643	0.8372134070724243	1.2217819622021238	0.5667364328587697	-0.6284605264196387
LAMC3_ITGA1_ITGB1	5.1074023639663215	5.1074023639663215	0.8321909608969321	2.7435363735490688	0.6371138891096292	4.199979727362706	-0.6535727760046831	6.593210887791217	0.8305968831574475	2.577867217237245	-0.6409175140599961	1.6496560834055727
COL4A5_ITGA2_ITGB1	2.958752225244607	2.958752225244607	0.0	2.160045608688085	2.734523041132643	1.740415968452162	0.2524687060390249	3.560292550154595	0.7741620152840217	-0.9380862323095024	-0.1555003801695369	0.5340215306366635
COL4A3_ITGA2_ITGB1	0.04182351319825787	0.04182351319825787	-0.573488432378486	1.9528529111696666	0.2570396304276265	1.8028522167700327	-0.9157653893844089	2.237377247681363	0.0	-0.9038328578930296	0.0	-0.8540808033910287
COL1A1_ITGA1_ITGB1	5.259056369858826	5.259056369858826	-0.12140435594330691	2.776525539029437	4.301837736370657	0.07766841900939007	2.6524934341831052	8.560457447006888	-0.47716323968038077	0.8694421095155404	2.2292541150184175	0.15003728795487636
COL1A2_ITGA1_ITGB1	4.137920264438482	4.137920264438482	0.4177909108483216	4.873139944277854	2.4942415382178535	1.641321102369344	2.301801131318873	7.210661235602952	-0.8801934022695866	2.3862171116899678	1.6863239166703354	2.3463005031631816
COL2A1_ITGA1_ITGB1	1.6293344101902985	1.6293344101902985	0.0	1.0727876256041367	1.8043225473784739	1.5346961578566962	1.1849559274501291	2.8232127518059937	2.5711993374018682	-0.3839552043535202	0.5824199947169776	1.6483019681824023
COL4A1_ITGA1_ITGB1	5.372652750664453	5.372652750664453	2.4447518316991146	7.535281900453603	3.9288342789674897	4.786257449749835	3.757533684009423	11.51708202406876	1.7503751452289305	1.1465124671146525	-1.277222495936479	2.2459407498676707
COL4A2_ITGA1_ITGB1	7.083217019615181	7.083217019615181	3.7341013026251404	9.126292285432461	4.289194469651293	4.873553095372517	3.488368451273002	11.75258007542408	1.0414337072249584	1.3795058249705365	0.7080884755591486	5.2613365998509245
COL4A3_ITGA1_ITGB1	0.022330259933010663	0.022330259933010663	-0.8581009893086229	1.880696072280054	-0.15382402460707809	1.8018722311981714	-0.7414234659240785	1.292557290058717	0.0	-0.9839277897776687	0.0	0.16651122413197922
COL4A4_ITGA1_ITGB1	0.9176326735368034	0.9176326735368034	-0.542048274656559	0.24594289673698105	1.5196248655895075	2.216858662367851	2.1254461396135698	2.4725298704062393	3.1736287625153485	0.0	-0.9044857425078199	0.40805574560483815
COL4A5_ITGA1_ITGB1	3.3489069120740043	3.3489069120740043	0.0	2.8570621781328955	1.9404156940608455	2.972193201079673	0.9419988487364928	3.4372631474218784	1.5486336608038054	-1.0201844799370463	0.27013751011025305	0.28938283599066184
COL6A1_ITGA1_ITGB1	5.543452932604496	5.543452932604496	1.7044880715534398	1.8384406901681536	0.8333312911503185	0.20143668774001883	1.967026940834142	4.028102309192648	0.9139843489533308	2.548620796793127	2.4789738598992828	3.776872268485263
COL6A2_ITGA1_ITGB1	2.502090899121003	2.502090899121003	-1.3917211656001798	0.20689250700089665	2.9051639164045504	1.7503064732547309	1.494175391873649	2.789921343709755	-0.9539183771047058	1.8403020278472453	1.312253222176043	0.5628615081830608
COL6A3_ITGA1_ITGB1	0.5507869218029469	0.5507869218029469	1.0088087778930772	3.084455838154122	-1.124801739427157	-0.523082558090791	1.8525216757199578	5.040319125831777	-0.7673210589721091	0.9340339123665194	-1.201513870493437	-0.4027672723815853
COL6A4_ITGA1_ITGB1	0.44742968096535685	0.44742968096535685	-1.1155831061924135	-0.8894033358429909	-1.2884438064071277	1.3714744771526122	0.6695278274424965	2.568800770089293	2.037383147162773	0.0	3.009755753106322	-1.122492373181385
COL6A5_ITGA1_ITGB1	2.5965213516755554	2.5965213516755554	0.0	0.0	2.7715957144250263	0.5623627712644463	0.873138977926442	2.1565411747309016	1.539124067788556	-1.6600924475823655	-0.5521228377268753	1.7149198689068406
FN1_ITGA2B_ITGB3	0.7146656738911383	0.7146656738911383	-0.37195424147200495	2.268111347098424	1.444127589283933	0.6983991008134873	1.4736616848764275	2.37877527964504	-0.12257995786102857	-1.0914506327905975	1.113194608489078	1.8807334670735287
COL9A1_ITGA1_ITGB1	-0.16652527427471228	-0.16652527427471228	0.17575129144478	-0.8733321214222274	0.4811033246708508	0.9656222172279775	-0.3962618507625612	1.3321420695432071	-0.19753881890876274	0.741176091292576	1.3072426991046966	-0.27852398857098004
COL9A2_ITGA1_ITGB1	7.736104539264475	7.736104539264475	1.2666179929733894	9.431225639039976	3.5975449419389056	5.133553339946122	2.488922485411085	8.081036166734336	1.8560503053463757	3.1349282864159043	2.3262263595264474	1.6523979530404913
COL9A3_ITGA1_ITGB1	3.4483897724014563	3.4483897724014563	2.4686235948040673	6.999571106605416	4.23053656525845	4.819525592069096	1.5028223646050531	6.553357888326748	1.0338146287320704	0.4469252221427502	1.6324087386727748	0.11908741429375236
COL1A1_ITGA2_ITGB1	4.901615217600616	4.901615217600616	-0.5721599854155935	1.502603161456711	3.067333023307379	-0.2278477537068617	2.0302080969077534	8.121468668972412	-0.9044613781862176	1.1657403373117632	2.0338110133580796	0.44179918540817126
COL1A2_ITGA2_ITGB1	3.4398630186280497	3.4398630186280497	-0.44790782743556534	4.447629470480407	2.2876449994010586	1.214813124217942	0.9428108964230395	6.089240143794592	-0.9965956459800782	2.7795773144402713	1.4447855237120997	1.8150503608053463
COL2A1_ITGA2_ITGB1	1.7900745288672335	1.7900745288672335	0.0	0.8613936146732172	1.6476854281953524	1.7273412153156666	0.6455649329370793	2.2222222440128028	2.0212472009316325	-0.3283636749597655	1.188140174643393	1.316466646449962
COL4A1_ITGA2_ITGB1	4.071804147622039	4.071804147622039	2.518130192991297	5.839648457535896	3.9440178530792753	4.587781685155633	3.8643356277784897	10.013679198459483	1.1436090897902458	1.2218153196022854	-0.8401240463435946	2.4553876890747515
COL4A2_ITGA2_ITGB1	6.766023040910269	6.766023040910269	3.387336776372869	8.207676060130336	3.8258972579331156	4.849692866099524	2.825081135170203	11.099910045743872	1.3142382046711116	1.4863260300742438	1.4326275994373339	4.997972427169216
COL4A4_ITGA2_ITGB1	1.1340996949113564	1.1340996949113564	-1.0998769397704147	0.9206670367948341	1.1350036573665732	2.9269040199765466	1.0794117622992703	1.7487086131231102	2.1350002426809787	0.0	-0.9065548859527988	0.5936610091549914
LAMA1_ITGA2_ITGB1	2.576184130701735	2.576184130701735	-1.5643042648590735	1.2134486346170743	1.218492719062571	0.060413027011255956	1.2577560986198266	3.780624366127625	-0.3786654210817205	2.623055479656222	0.3283059556222177	1.2034995278421312
LAMA2_ITGA2_ITGB1	1.97257376748929	1.97257376748929	-0.4726107168068486	3.7067485160787963	2.436177619544826	1.978985252876646	-0.0818452004896219	6.056752629888155	1.028105317194427	1.2568489745656075	1.0504931994105542	-1.426487093777197
LAMA3_ITGA2_ITGB1	2.2961487682052297	2.2961487682052297	0.33290544873371286	0.2582149603370018	-0.2688446413016457	1.3915875833768367	1.1660855659812959	4.145980185756215	-0.4688022147414506	0.27142358419645257	1.1610850566428466	1.7919541053571384
COL2A1_ITGA3_ITGB1	1.2544416213605376	1.2544416213605376	0.0	0.7188028175960992	2.7211460233166314	0.8996079565654248	1.7127005665711064	3.589121596873018	1.22969317318843	-0.24692482385249898	0.9283027465542302	1.4828306778356262
COL4A1_ITGA3_ITGB1	4.5477220036817245	4.5477220036817245	2.2679245770821894	7.498396775837617	3.3762192620354026	5.897059602997879	4.785090381167472	10.549947955556428	3.02911559149221	2.2927126943173213	0.6913624147269866	2.7104873028501957
COL4A2_ITGA3_ITGB1	6.406205773797068	6.406205773797068	3.4280370422746764	11.056425365547073	5.304242695245412	6.650735146043118	3.4429696218592456	12.606930760508977	1.6514760019771713	2.418417529950243	1.3796888786210297	5.044439007794936
COL4A3_ITGA3_ITGB1	1.6555069989402567	1.6555069989402567	0.12103584511151287	1.7124432368715075	0.524305778419147	1.4276129984439334	-1.0888723990453752	2.1124576165724576	0.0	0.6749474044112201	0.0	0.37463636750494944
COL4A4_ITGA3_ITGB1	2.431530900320215	2.431530900320215	-0.13063368271244377	1.3272001368419146	1.6876702141055155	3.948276690431882	1.5057688593609069	1.3196805634652784	3.006244517783154	0.0	-0.1619443767435343	1.5916944297684754
COL4A5_ITGA3_ITGB1	3.4200781718342235	3.4200781718342235	0.0	2.0770711838861664	3.152755716774217	2.3020567726849785	-0.6628530679010415	4.34365933028731	-0.002048373394412366	0.6289924019256613	-1.1661731345535247	0.09890929153206465
COL6A1_ITGA3_ITGB1	4.1075439807683365	4.1075439807683365	2.591758701666452	3.065877080347027	0.7780253966312819	-0.29707118907507357	3.5316775055169836	5.407890943767844	-0.2453384425568018	2.626551707860222	2.340037616240097	2.963363786788806
COL6A2_ITGA3_ITGB1	3.7995956907968838	3.7995956907968838	-0.6784041150845294	0.8901863597154307	2.4984184951123227	1.3207111027096088	2.2488333601947894	4.515948398463343	0.8703221781562749	2.8919962580701792	1.4633322542383673	1.8134456656309998
COL6A3_ITGA3_ITGB1	0.9374620539073772	0.9374620539073772	0.9995548115272956	3.9847391176757085	0.46510152990709236	0.8110959675132415	2.222755135742191	6.323595981462837	1.287925518091087	0.45580629532249517	-1.4762239309941676	-1.4436448557836663
COL6A4_ITGA3_ITGB1	1.5629794385824594	1.5629794385824594	-1.0708657942737676	-1.101424288355697	-1.8750260257402849	0.8067043484090652	1.7384698182295715	1.5195760829059655	1.9507533636109708	0.0	2.0093742313085534	0.027436870159981513
COL6A5_ITGA3_ITGB1	1.8128705123748918	1.8128705123748918	0.0	0.0	3.0692289884796184	1.7677296764020474	1.8053667798412052	2.753272736413063	0.8333750736087769	-1.967459189422624	0.21040676768004135	2.3429312586842115
COL6A6_ITGA3_ITGB1	0.4320962184575318	0.4320962184575318	-0.5070948654666074	-0.283776269563221	0.9961161675828505	-1.0013391705555266	0.015813680906006045	2.0539593094315842	0.05042247525438085	-0.9442860755510472	0.0775248222687045	0.41445706183066006
COL9A1_ITGA3_ITGB1	0.4541953616578151	0.4541953616578151	0.17931292843642424	-1.3222522095088487	1.57548908983745	2.080919674159242	-0.5700255842150963	2.3300598354226456	-0.33505362185363236	0.7772757046035009	2.0158386460629627	0.8774097307736868
COL9A2_ITGA3_ITGB1	7.014013974819978	7.014013974819978	0.13599337738935965	11.170399991643471	4.923541542471343	6.6954018406147515	3.996778866294863	8.593182642081612	2.8447860538478493	3.665243090236686	3.555080946914875	3.1829746682948836
COL9A3_ITGA3_ITGB1	4.803069453880161	4.803069453880161	1.1655621702243173	9.188267671896664	5.159345794307453	6.710272298810207	2.8750210689812663	6.872463462549545	1.3491512959030334	0.34675357894799	-0.5539702734800147	0.028140568426441213
LAMA1_ITGA6_ITGB1	3.893227727589804	3.893227727589804	-1.856035355102262	1.6305535968198301	1.2522457752399367	1.7944239092391585	1.2003098715417604	4.909015945992828	0.2288208556890196	2.1583739696914863	-0.34593983219174623	1.1607955596943005
LAMA2_ITGA6_ITGB1	3.7676870900311923	3.7676870900311923	-0.03819592272743337	4.5958044440414865	2.894528175543368	2.8601012544828426	0.02074357090918883	7.5076111524363744	0.16161906363029	1.0504239330501133	1.8636583474321597	-1.3930992524448915
LAMA3_ITGA6_ITGB1	2.8777123082717053	2.8777123082717053	-0.22344740971985233	1.3792517790872594	-1.7207482670877958	2.259345153996703	1.2039304179462267	4.197958265863051	-0.0021131621890144578	-0.29820840853257097	0.5675893520661686	0.8765780584979832
LAMA4_ITGA6_ITGB1	2.4535549275976627	2.4535549275976627	-1.3231672465971398	-0.007650548460940037	0.6191786124500481	3.1291813670622717	1.4879583213306975	5.629494361831373	-0.824058321855376	2.056467360325481	1.2962302514295827	1.4126919240679798
LAMA5_ITGA6_ITGB1	1.0379305553903726	1.0379305553903726	1.4143325100222948	8.335357447171186	2.0881420791967553	4.701068417785857	2.2786819101193974	6.833667339639421	1.7594317411670737	-1.3784518458640356	-0.9477537842404329	3.240815292824027
LAMB1_ITGA6_ITGB1	4.563552811737897	4.563552811737897	0.7597014921992202	13.547861770674096	2.0488221478743345	4.51515290240461	3.7254562420442285	11.687668458739656	1.2339817477854491	-1.2976331384075164	1.7226613182426935	1.666962810746713
LAMB2_ITGA6_ITGB1	6.6311257414818385	6.6311257414818385	-0.014973279205133501	4.546159233401704	2.373980682313902	5.34634698576765	1.6711143905232952	9.38463725848838	2.2094423470394595	0.9190929926154325	4.161058967762407	1.9382877529077238
COL1A2_ITGA3_ITGB1	3.508024211555458	3.508024211555458	-1.4672435737515486	4.898568069640094	1.8508885941591187	2.167767941122266	1.0831591557423306	6.148973047553794	-0.6160794987372739	2.5333935366476115	2.3216397292351285	1.92735529817782
COL1A1_ITGA3_ITGB1	4.015076122717456	4.015076122717456	-0.5817569737756496	1.6490273618544535	3.306357317786546	-0.09193022360022693	1.4357103404628526	8.638824618459813	-0.45658978584907994	1.4110332157435064	0.5188542156282004	1.2220772651913567
COMP_ITGA3_ITGB1	0.8867485522920978	0.8867485522920978	0.0	5.14660043365983	-0.15898486239433673	1.8906027831541534	0.2830319184100091	2.121510533628447	1.7157092412619495	3.071111012754944	0.7221596975060024	1.4981675748691439
THBS4_ITGA3_ITGB1	0.3338117988857449	0.3338117988857449	-0.06805812598356026	-1.4792284543305152	1.5860315105995813	-1.3972182077546704	0.3614021762567667	2.414006651549573	0.1567556186408855	0.4860211318943394	-0.28130258132881525	0.253578281740932
LAMA4_ITGA2_ITGB1	2.3507208788403373	2.3507208788403373	-1.1923756544876658	-0.04491705309923009	-0.015612326615277419	2.7902304513952836	0.9964850368994806	4.97035400156551	-0.7217055096761779	2.44926371332558	1.6703135844386827	1.7819062116764781
LAMA5_ITGA2_ITGB1	1.5979799171853981	1.5979799171853981	0.6458964860901564	5.664845436900073	2.1507863085889616	3.9985765938147493	1.492091955501693	6.356021645588647	2.6062449108731425	-0.9820572655725612	-1.554686164827304	2.5526183877625903
LAMB1_ITGA2_ITGB1	3.6262977598473385	3.6262977598473385	-0.618559321533571	9.16706540049402	2.1846432031221097	3.5295467351127323	3.4443994630965493	10.732855664259567	0.9517566275868471	-0.6943940150570352	1.2702018157833577	0.8968130795502023
LAMB2_ITGA2_ITGB1	7.488709868544163	7.488709868544163	-0.9019659466727599	3.8152418042292027	1.5414490725427927	6.463435897334345	2.2444073123353854	7.613499668173897	2.423817833026108	0.9284723560669085	4.401325302019799	1.3157259972475266
LAMB3_ITGA2_ITGB1	1.9109434013290345	1.9109434013290345	0.5379968310875733	1.5155388641750882	-0.40252163054314566	-1.4549858495084897	2.2074740116313	3.997894959537812	1.5709152087194218	0.11248589513016789	-0.12048385779075439	0.8117244051818564
LAMC1_ITGA2_ITGB1	5.35821699583394	5.35821699583394	0.9074348869441425	6.350899645531963	3.2789324258545873	3.4878987444045553	2.0309249104112093	10.823225558832688	0.10678060852343876	1.353279850194087	4.438683232873988	0.5627402136768208
LAMC2_ITGA2_ITGB1	5.108784997066199	5.108784997066199	-1.0324561302503341	5.5137215468869165	-1.676569330949371	1.4316246525470573	1.7956696640712886	3.9487692877726137	1.2600343076703704	1.2202584487589443	0.26077201596787375	-0.3255822279609277
LAMC3_ITGA2_ITGB1	3.169120700622257	3.169120700622257	0.35451992493969003	1.791063055872496	0.7011282945576724	3.300128200810965	-1.2465116904560767	7.186675520850941	0.5357607932488688	2.1972719560576803	-0.776929456861349	0.10323464516596484
LAMA1_ITGA3_ITGB1	4.123486519279229	4.123486519279229	-1.182670580223087	2.574382820180367	1.8199127486729387	1.3046527979103881	0.9741548707616594	4.722175318427992	0.7833612693153879	1.9395460527078354	-0.16273957172773765	1.189641428096934
LAMA2_ITGA3_ITGB1	1.745420285392308	1.745420285392308	-0.8395406995374484	5.784093118012658	2.57267204732192	1.5069279084259426	0.06848087068409381	5.56262251745493	1.1561816232571163	0.20400620997536922	1.0829921787039478	-0.493161309803037
LAMC1_ITGA6_ITGB1	6.95163797348476	6.95163797348476	1.4907765353391018	7.911091818626392	2.750878128750098	3.3930782240501753	2.2148850653479366	11.807341583527881	-0.0907678143498054	1.367819337296262	4.767124959441826	1.9516161000636039
LAMA3_ITGA3_ITGB1	2.2453816993370475	2.2453816993370475	1.032918221206943	1.0758632920386335	-0.08284168542209636	1.6786153212715862	1.4755312675507386	4.538887508042006	-0.7285168399586187	-0.6664296552057764	-0.42781455883114833	0.8068421582194957
LAMA5_ITGA3_ITGB1	1.9306602428919732	1.9306602428919732	0.27623014553613556	7.494705399861988	3.4570641940222795	5.7906269976024385	2.0300118158664198	6.592297372331531	2.845296174375305	-0.34010429541823406	-1.2667916129530228	1.9528592323879497
LAMB1_ITGA3_ITGB1	2.906050854442541	2.906050854442541	0.06880595602773448	13.569610781012512	2.571262393793268	4.428644769051335	4.150989414778	10.493023535185145	2.074596992195858	-0.004692800807797867	2.2352484371127197	1.9462673123660823
LAMB2_ITGA3_ITGB1	7.368911660817406	7.368911660817406	-1.362207278554412	5.514940798154278	3.0760814414841047	8.284180557536725	2.236099830965635	8.01065664726825	2.7106699341244402	1.2599455573196792	3.073093558975206	1.0992920182085248
LAMB3_ITGA3_ITGB1	1.4292920616324596	1.4292920616324596	0.39929677542040515	0.8155189106431617	0.9243093245558235	0.06866082601678804	3.015444763572945	5.116186622363282	3.0457257690486514	1.753465376053486	-0.6263125116875379	0.3015000984057556
LAMC1_ITGA3_ITGB1	5.396217853796546	5.396217853796546	0.9607769497063047	7.678116114756455	2.2525231031888433	4.831871221215946	2.192910598189211	10.712119506322267	1.0084275440083468	2.436013258369551	3.053241291394094	0.703102669000105
LAMC2_ITGA3_ITGB1	4.348042451017541	4.348042451017541	-0.8289887511682932	6.831657230816513	-0.7969929496083935	1.0339324508716798	3.2172045828347384	3.4250867291152485	0.8344736534235847	2.65901250878217	-0.0582491020922444	1.283854236018387
LAMC3_ITGA3_ITGB1	2.9013192117912316	2.9013192117912316	1.7217261691758254	2.667534184114117	1.6233096874041633	4.518437050845351	-0.913173981816424	6.803191565792761	0.4944139728074696	1.3687353392204	-0.5739794185241923	-0.5604934793229605
RELN_ITGA3_ITGB1	5.395646540980791	5.395646540980791	-0.8072171333996769	1.8076550622060286	2.2650254532879806	5.442044124719417	3.0889116679740747	8.464008146489789	-0.37187333758349533	1.5770027363622934	2.1828341292690916	1.8763944607842304
THBS1_ITGA3_ITGB1	2.233428767876754	2.233428767876754	-0.13104458673959893	2.0361431141395774	4.220740789522558	3.2700095696449876	1.430790871482363	2.5967006673511723	1.0715452669277883	0.8182118893265092	2.658365863311654	2.065458735713717
THBS2_ITGA3_ITGB1	2.999046192574374	2.999046192574374	2.685708665609137	1.8696010012137971	5.537175006507062	3.8527484899025435	0.09703480619540308	4.6074563912209845	-0.4037809173826737	-0.2489642338460666	2.0688856462868603	-0.09015271894004465
THBS3_ITGA3_ITGB1	4.582229764748423	4.582229764748423	1.8813756973825495	2.8210764409667397	4.292839129871846	6.399184051061418	3.890052191666718	6.156128000998068	1.6445291300857	1.5629480440255494	1.8133289809763475	2.5287308160859796
LAMA4_ITGA3_ITGB1	3.264797163075743	3.264797163075743	-1.168066783601348	-0.1937367728468444	0.7932103986021342	3.737169281441113	2.091325134417639	4.522533388592055	-1.2443343518701695	1.7126999005260792	0.8490754373977107	1.0086447399713774
VTN_ITGA2B_ITGB3	1.6594412602925923	1.6594412602925923	1.090573269069357	2.01559822049031	2.202426559369913	-0.26493327771464076	1.4830567374168238	5.512449355668453	-1.1851569846630006	1.1344832727313539	1.2724182523988432	-0.04388582254198969
THBS2_ITGAV_ITGB3	2.574501910247058	2.574501910247058	4.892266227987189	2.0410262441097013	1.2160960290125449	1.7453545183905768	-1.4324045579899227	4.299686978495927	-0.054770349412128334	1.1339175858108976	-0.07744417800834744	2.001250630761056
TNC_ITGA2B_ITGB3	-0.18423737304145216	-0.18423737304145216	0.767277802399985	2.328853856845923	-0.31414326588637426	-2.0168556064233343	0.17834723749060447	1.77277460098805	1.327742271529518	0.19008453432520614	0.5015806756105561	-0.41053417427311295
THBS3_SDC4	2.0432625580590726	2.0432625580590726	-0.3389747641887304	1.6435095337610626	0.8791546605296836	2.487240097586314	2.7922140135868374	3.513094889425342	0.6712533432761215	-0.92999589060346	0.5743302555839803	1.7059546939389785
THBS4_SDC4	-0.01731274512389481	-0.01731274512389481	-1.3874283980485693	-0.7559917748445026	2.2812814673002855	5.104188849894502	-0.13667715194318705	0.3662245332804735	0.7625348550635034	-0.37225139082489056	2.4082139569241043	2.223917817508142
COMP_SDC4	1.3328933591349008	1.3328933591349008	0.0	3.6433485065737026	0.8343348054993502	1.9003605568852102	2.0017906685123807	2.1072042082648217	-0.3642918897928429	0.3575411398486921	0.3971682075814198	0.05588691929609576
LAMA1_SV2A	1.7840558428975934	1.7840558428975934	3.958097703948744	3.6855764651212386	2.81381161671506	2.9411230139852185	0.5959272361948407	4.754889384245012	0.9808729409717212	0.7923820769896518	1.134172727155722	0.4964581546628313
LAMA2_SV2A	1.7705366257140256	1.7705366257140256	0.7033728403237285	4.778437979948327	-1.1340652501795088	-0.5498983040262473	0.9375076413437263	8.138211098965257	-0.01599753065654396	-0.5163856911135613	0.30344406643429217	0.5015367157997053
LAMA3_SV2A	3.820143900399597	3.820143900399597	-1.0628693101258269	2.8910123445618616	1.8694814093435708	1.548690055141254	2.0536946308816075	4.996956657261419	-0.5602423683509923	0.13709269049077996	-0.02403727756745488	0.9074283653840801
LAMA4_SV2A	2.539027191383999	2.539027191383999	1.0958277770561389	-1.5871797238782452	1.6287530004341133	2.573214660248249	2.0109049842684916	5.358297707044235	-0.05687441485405351	0.11701630958904453	0.8759903972325093	1.3225343293431182
LAMA5_SV2A	0.8243045158562483	0.8243045158562483	0.45624156985897835	6.11648642433214	3.1740570128997723	4.158865712229941	1.2240162157758299	6.0085443348198755	1.331389119003597	-0.8341774463778872	0.47648780335992974	0.03125644680387525
LAMB1_SV2A	6.052694063879071	6.052694063879071	1.985704641034014	12.718835898006748	2.473421410958956	5.563933484343855	7.115437614234046	13.790788158866146	6.169830815507627	5.072044321425973	7.708821384267102	8.848735259873875
LAMB2_SV2A	6.1983182610253245	6.1983182610253245	-1.590139105606197	5.0066417057013695	1.2281007846214078	3.2110993543679025	0.3882053198141388	10.464444474351735	0.9709054195040343	1.9387833566969441	1.7486690844252768	2.5153593641710668
LAMB3_SV2A	4.550739666220586	4.550739666220586	-0.4929104481245513	-0.2821070512979684	5.0239190533528655	4.685102134624162	4.91884376111941	6.320825917077776	3.2798306100876675	5.136473575198126	2.5923574870878245	0.8032461643420638
LAMC1_SV2A	7.043239439089725	7.043239439089725	0.9652917666892019	6.871171662176935	2.1043144016445803	1.9345707355150006	3.193028134369924	14.230709167044767	1.5634558844931483	2.947677963748587	2.244275279318932	2.9525408075197817
LAMC2_SV2A	9.94046032505107	9.94046032505107	2.447476831094989	5.1769493967264335	2.611158194146743	5.410977587076185	5.965466460889164	2.929414886346682	3.6136624250271963	1.6541308777689168	2.7396341127185546	3.222675182904766
LAMC3_SV2A	2.234195810085567	2.234195810085567	0.8164119318528933	2.15895934058817	-0.8593932643493242	0.6898822339265115	0.6571108125959235	5.758591488330035	0.6983848413298861	0.6184641850965071	-1.081255417989611	-0.5763567604712196
LAMA1_SV2B	-1.1153266962694348	-1.1153266962694348	-0.3770955582347678	2.4539970814191645	0.9077292156403715	0.555903786691966	-1.942433298543654	2.532874209028129	0.16305179691702015	-1.0200322320933137	-1.5562919984725008	-0.28668772081829413
LAMA2_SV2B	1.0236727072494698	1.0236727072494698	0.42347788984749685	4.61174610891017	-3.077394732250047	-0.8240387267445262	-0.2035600993471804	4.595522747324959	-0.5862736985677989	-1.0250172452818729	-0.3496599020177309	-0.6257240722584588
LAMA3_SV2B	2.728389594791485	2.728389594791485	1.0445473801841656	1.811575129331697	1.090547531388438	0.42805731520922796	0.9540679256517102	5.6222430734001785	-0.11605849619123076	0.558906594725575	1.0782309290470464	-1.080580397835319
LAMA4_SV2B	2.2264673586936143	2.2264673586936143	1.4643837624215552	-0.03961146687017196	2.8093630650529566	2.9361989655590786	0.1690057976138752	4.433408347705641	1.4224534338936716	0.15241339475624796	0.1046159553591269	1.3959667092679928
LAMA5_SV2B	-0.2542890036296564	-0.2542890036296564	1.0973559517372142	7.347306445210789	1.1735642999708884	2.7343391850515686	0.5660111277869468	5.586732703985595	-1.9693738275289963	0.08034766334978492	-1.7076052719674777	-1.1128139492806053
LAMB1_SV2B	4.996093871808841	4.996093871808841	2.9770474567194376	13.687010759607013	2.510201811621289	7.570335928507093	7.5594918227909655	14.942295170537976	6.188623572980091	4.511504320390736	10.241660066194974	11.324956429437842
LAMB2_SV2B	2.2697121403811846	2.2697121403811846	-0.40054633429967795	4.448194920730589	-1.5707421427453427	1.6288185350290358	0.09933534197510306	6.551683380457604	-1.3533355418901387	0.1182927282005824	0.12550847062354042	0.8516618279926635
LAMB3_SV2B	3.1045451928814263	3.1045451928814263	1.2712925042597734	0.23397025975310357	3.407213360850141	1.9287280267786457	-1.487257134143265	3.1528399655755877	-0.162888848849383	0.018482176834286473	-1.0988346580781532	2.069932088263134
LAMC1_SV2B	5.799292624696843	5.799292624696843	2.2476564513949304	5.434909387885199	0.6122319829395203	2.93482142661316	1.3168088792299109	10.005384204135725	2.369115995703771	3.7372844196343276	3.722614652586843	3.750212801836557
THBS2_SDC4	3.340267992477051	3.340267992477051	-0.06571553429242075	2.049431157281528	0.851177986565831	0.33787504037748006	2.6518320206554207	6.390420155621198	2.064274309708019	-0.007416913640982982	0.7280218093558738	1.1849180609775414
LAMC2_SV2B	12.068419071253667	12.068419071253667	1.8677856910833528	5.3655294402039795	8.559828280899236	7.872339331119211	7.003767968866661	4.268846947412314	5.1756166937366235	2.5411437111583393	4.05810787071973	3.341131688091606
THBS1_SDC4	1.2000202811706469	1.2000202811706469	-0.21196323104700895	4.92802404363542	3.4034836244864115	3.604272170468474	-0.7963930420405186	2.1804382538239473	1.5707597265489153	0.4378137163231507	0.6567952661945153	0.27647231320767085
THBS4_SDC1	0.2870452662582053	0.2870452662582053	-0.4241505750499473	1.4341116520983626	1.4044222080220532	2.0582541532849086	-0.16241932736036005	-0.31956739764140146	-0.3998841167958497	-0.1896566467929155	-0.8303226215680417	0.016127821495585372
COMP_SDC1	2.4091187052925704	2.4091187052925704	0.0	0.777019597604286	0.843509582530153	1.3919565267900431	1.208583583933827	-0.9372510263171555	-0.2807368038730821	-0.18224697894281847	-0.47785137073406214	-0.009401098200630228
COL1A1_SDC4	2.8400688532357137	2.8400688532357137	0.7800187184726732	1.6719398217050032	1.8832931733548641	-0.2937052561457897	1.6731477828346406	8.915110090942298	-2.544365441973023	-0.3880947603732714	2.126307907535383	-0.4034499526395337
COL1A2_SDC4	3.4021490580558447	3.4021490580558447	-0.9199217472586995	3.457857102017485	1.9188994758337583	2.259367313401859	1.405302280587547	8.986894435301796	0.15194446627764613	1.4342499157990696	2.9013915089688203	2.2709666443385106
COL2A1_SDC4	2.985560772687065	2.985560772687065	0.0	3.1416725419994016	1.9583445627915086	1.30932173194875	0.2354933486809396	2.7204276498873026	2.2119030941713227	-0.14195656794785794	-0.6001909328287585	-0.7646508842981014
COL4A1_SDC4	2.8371503741804927	2.8371503741804927	2.1928157016470164	7.001977364838729	0.12113874713069783	2.3949250201782313	2.7662879249969157	10.090546969086136	-2.0433111471804075	-1.644098473026716	-0.010138986844276296	0.377074924231754
COL4A2_SDC4	5.4328337154497035	5.4328337154497035	-1.2804578280107655	7.558767261743443	1.7945072814721552	1.8361499143731719	2.2083191339480543	11.671270596997392	-0.5365591996836429	1.1927753297227865	-1.6594110034521847	-0.3839831229910505
COL4A3_SDC4	-1.4102089921133163	-1.4102089921133163	1.3661819410612506	0.7841740138138606	1.9882092053619522	2.071652466030904	1.0719274133371082	0.28563921273175197	0.0	-0.5097245293553153	0.0	-1.2541051725844732
COL4A4_SDC4	0.6962579457477284	0.6962579457477284	4.747011013799818	0.1764559069822147	1.358018016035508	2.896371008044632	2.1502714045257743	1.0903205990446736	0.5448456056473098	0.0	-0.9097641908570836	-0.6849146392362165
COL4A5_SDC4	0.7452831060744163	0.7452831060744163	0.0	1.5051997998810724	2.7427668342081994	1.6194525908105923	2.259807770949725	3.662387911664427	-0.0355607668588149	0.8909707334921375	0.09313621493727482	0.9227550211215929
COL6A1_SDC4	3.6427145174331916	3.6427145174331916	1.2607016975219576	2.6884344060877226	-0.9020242111421563	0.37530669707993175	-0.38039962966545676	3.7557892315634596	-0.8258478766300793	-0.49995541383839615	-1.071367208014734	0.0679218369704531
COL6A2_SDC4	2.1865843447296633	2.1865843447296633	0.8357052481537756	1.2258940981372017	0.43945741869761895	-0.3095663583711437	-0.3027147427649678	3.4129093972441935	0.4950837645333898	-1.2811801673548633	2.484288754144088	2.4857473963079357
COL6A3_SDC4	0.3431078434500683	0.3431078434500683	1.7853656121970283	4.677732488657834	0.01219688585978428	2.719935837304553	1.6724587364280952	2.749620904361937	-0.8899107996957811	-0.8657485027603035	-0.03494852547113146	-0.3254618987694248
COL6A4_SDC4	2.1054998230789534	2.1054998230789534	0.12667207661210977	-0.7806155023512809	0.7049680376195132	1.0169442487470126	1.3716856346617672	0.030000071530437628	-0.2799121343285445	0.0	2.2085097068073387	-1.1976884152969092
COL6A5_SDC4	2.841411482538004	2.841411482538004	0.0	0.0	0.7766191888087356	0.31469747027078565	2.8208793708304616	2.1436847240823154	-1.4987354031514566	0.9696297888591746	-0.9492997668997295	0.820930436548419
COL6A6_SDC4	0.2102802229723271	0.2102802229723271	0.12990304429731286	-0.7759800894622898	0.6321140402221855	-0.32955405478415906	0.2166466861187328	1.6858538286689362	0.041704662685893505	-0.5971875083272543	0.22279270511101412	1.1073230988061353
COL9A1_SDC4	1.3886055999171214	1.3886055999171214	-0.9687451295734333	0.41920407584595676	-0.004928796152046041	-0.06232837084588847	0.9124705653427786	3.3161275615093824	1.2742761728147805	1.412638394036986	-0.04252653867047032	-0.47618811510332126
COL9A2_SDC4	5.737426682437176	5.737426682437176	-0.3302336761380204	7.663619478977678	4.181700080213738	2.233827449138603	-1.1395917770138	7.185650926469799	0.5078629216193584	1.6069282819104092	2.1911511080914887	1.3366723051359943
COL9A3_SDC4	4.506757483641616	4.506757483641616	1.5609647411945071	6.747596556273313	5.001072621562976	3.3302865712761003	2.134560090014385	8.429252401895894	1.903036984058285	-1.1401789370397573	1.8121639779283094	4.007838578938564
FN1_SDC4	4.42915983237036	4.42915983237036	-1.051712802414043	8.800055059524665	3.1614702599293287	3.178679942464426	1.9577226253092066	11.565734416722703	1.5488849950350074	1.323631838757757	0.7300213320119072	1.495097388078542
TNC_SDC4	4.896197522173916	4.896197522173916	1.4305148249683655	11.299878653180448	2.6810559444650472	2.6621715403479005	1.1389531487433902	7.091782217049353	0.1849668008373905	0.3551865452052603	-0.33590885495256345	1.8678467657747388
TNR_SDC4	5.189268769365654	5.189268769365654	-0.1522486183217176	8.52193163250128	-0.1479525010337057	1.7898061348502907	0.20743414809759422	11.22815688095937	-1.0893364293823986	0.674609911992909	-0.8449236856427308	0.7679098411720332
TNXB_SDC4	3.850195421968756	3.850195421968756	0.5122034256742616	2.6082779086948547	1.1678661259437368	1.1659048654006154	0.5217865462882824	2.595892866658006	0.8899764198599637	0.10805593152163745	0.10097126913619571	0.734683028783165
LAMC3_SV2B	0.6250279478199099	0.6250279478199099	1.8340486770004378	2.9846954268420394	-2.0305269811639497	0.2567515620117894	-0.2656877670223578	5.3120755801492034	0.1478269919741582	1.2550305118564764	-0.004847481864899241	0.4287499620861682
LAMA1_SV2C	3.3479027188450194	3.3479027188450194	-1.6873479617694913	1.683056899155154	2.4124375217428344	0.8980149903081963	2.1081480839954843	3.1495762136399206	0.5590182547253532	0.27925753604722464	1.4417108937606657	-0.7212841423110736
LAMA2_SV2C	-0.010476011957448671	-0.010476011957448671	-0.5903663201254177	1.331676148084678	0.14839509243994342	-0.8044793076406253	-0.6046002046538957	4.863601171388611	-0.34383630138845356	-0.9436908235846453	-0.779149905453869	0.6839848631361678
THBS1_CD47	0.5124840652843632	0.5124840652843632	-2.6168751541667703	4.015720306647143	-0.5624989211693038	-0.20183493646820877	0.49058996995958354	5.182529652872874	-1.41175953495626	0.12175268073961382	0.818700520386658	3.296010135688815
THBS2_CD47	2.737885970644139	2.737885970644139	0.6746966170413166	2.4749448796925293	2.352378159367929	2.4435446440094695	2.3586204739350713	6.872954616206494	1.1414937244479817	-0.0752348174223261	0.28332862077667564	0.1191806148552058
THBS3_CD47	3.2801502761545343	3.2801502761545343	-0.7477710219798055	1.1957743329531194	2.8864873097563017	4.983540591636204	5.230448037828164	7.0172014422320705	3.4282756621051296	2.609440738015735	1.73317029440981	2.1193355371096705
THBS4_CD47	0.062376809617494394	0.062376809617494394	0.924224877010073	-0.8173813438139177	0.04913429412378748	-1.426984666322988	0.1885685370473143	1.4581958642985906	-2.506079744709202	-0.3493436440656727	0.863315870519448	0.6647239945685754
COMP_CD47	-1.0744880555148977	-1.0744880555148977	0.0	4.514031762985412	1.5327949622640777	1.730359322722957	-1.497228311334975	4.011951136180439	0.02212023690513488	0.5351078876220998	-0.8904467286834655	-0.1754395507341626
AGRN_DAG1	10.577700655055777	10.577700655055777	0.8036401008572839	12.042682735648233	9.507835695364696	10.80495775545859	9.4753945252408	17.212875229343	4.10532744491293	4.215006375473984	3.3266552237780003	5.9820412390539826
HSPG2_DAG1	1.3057758314761825	1.3057758314761825	1.7177692821311723	7.275980843557297	1.2100886924314598	0.5308566241869492	-0.7553281944387175	4.9049301811676225	-1.5581674723549435	-0.2108811089695611	-1.9145967227065301	1.50622260840976
LAMA1_DAG1	1.2122974855824957	1.2122974855824957	-1.4993160887085726	3.4151689762218482	1.6013367529831724	2.396891654841513	0.09564243970898428	4.959226035327249	0.14174024349105424	-1.028083364056529	-0.8419327496111791	1.158489808566423
LAMA2_DAG1	0.8442350108190483	0.8442350108190483	-0.006120701844849799	4.5763884214311465	-0.016680829534822052	1.948209277705642	1.939984883406106	6.580667866546477	0.6822910999605425	-1.780468370973249	0.9424704956136574	1.0686819800246177
LAMA3_DAG1	2.192763505322654	2.192763505322654	0.6357217902522746	1.3812073923984953	0.9883739653462514	2.8985129802396297	1.8824731729926727	5.16100697610387	-0.5530050452962803	0.7765671027005152	0.26216640574067035	-0.04741290201803095
VWF_ITGA2B_ITGB3	0.44928498047564125	0.44928498047564125	-0.7174031054725033	-0.017221042706577896	1.2673198480332983	-1.501170203016037	0.5995616285889193	1.7567165924753856	0.876844874508465	1.3617789617610876	1.2480741629974046	-0.07982143901122513
LAMA5_DAG1	2.394681000753525	2.394681000753525	1.3744502122719755	7.354961194190088	1.1290348001941473	4.676893167101518	1.160629087032677	4.821406766288471	0.801405317290715	-0.3524025684529303	0.5737808854170898	1.3445464292584128
LAMB1_DAG1	5.715381760018653	5.715381760018653	-0.21941325077426144	12.235741052276502	5.25849423511993	6.2601661585334405	6.553915075475932	11.493436672652603	1.8829345026169184	1.4592185525436687	3.8990087251073895	5.623326037752332
LAMB2_DAG1	5.994943147877773	5.994943147877773	0.19984769142602335	5.133573273550615	1.3180451306423566	4.162687580116227	1.867112797317986	8.306241224542548	2.679986477641867	-1.6623352518041772	1.455553448837758	2.4504110881043046
LAMB3_DAG1	3.1852022063959895	3.1852022063959895	-0.5038446082797098	1.0812907865743189	2.462197794782585	3.262268811592068	3.553074388259594	4.4659473844600335	0.6988012162700757	3.645219110198928	1.977531344798602	1.4503256692573143
LAMC1_DAG1	6.071684683455948	6.071684683455948	0.4270759543556023	5.861341007215564	1.9593295139074298	2.4179008258608765	4.55200838043568	10.439761950441838	-2.06092837015297	1.009616062248898	0.7345159888003366	2.5417563019549094
LAMC2_DAG1	7.078471070819952	7.078471070819952	2.6417511178555073	4.346829615947784	0.9837061727035448	1.9610151330971122	4.581747645624779	3.3932659443601136	1.0086413412657862	1.2954424236267459	0.9646754153464264	-0.8198772424418229
LAMC3_DAG1	2.644331235658211	2.644331235658211	-0.15177672960738614	2.093591177881474	2.0565591211154297	3.219674324323751	0.9603773514972256	4.933090672309775	0.7948752450073925	1.512896837717592	0.5952730354097666	0.5309843142400198
LAMA3_SV2C	1.7562645654393132	1.7562645654393132	-0.5890401694234221	-0.6937885023045488	0.47184783164218697	1.2080118499686234	0.8530895808754844	3.3921677386776024	-1.0342519845866585	0.2794257578792759	-0.5239637610798634	1.1206709686345036
LAMA4_SV2C	0.4198114512585617	0.4198114512585617	-1.3426939606107375	-1.207914197440617	1.1895664170391225	1.0452309264998931	2.320468975628932	1.9328274735797581	0.2298876873438803	-0.37537437183138245	-0.034989319656555384	-0.3951759668762085
LAMA5_SV2C	-0.30300259367718996	-0.30300259367718996	1.0926518346561804	2.2526334531353616	0.15872519865466006	2.7846901492189113	1.034908786803567	1.9070575196237611	0.5804264757028494	1.5856454526534922	2.0616915413459527	0.5765210576277902
LAMB1_SV2C	2.898762956904599	2.898762956904599	-2.5421020332790993	2.0096125449147797	1.557079929706178	3.4146734970799493	2.32982101232826	5.439871762978211	-0.36284228916317024	0.48319692115929	0.2937946118110675	-0.7473797493819051
LAMB2_SV2C	3.3756368880067993	3.3756368880067993	-1.2560697860801526	-1.291874388718064	1.5879088007409194	0.8314861544221204	0.5035122687623312	3.7086823509642577	0.21741940859056227	0.1057735561264833	1.3180643103706575	2.417201016784237
LAMB3_SV2C	1.8752501637727552	1.8752501637727552	0.8495824612434022	4.921844974852752	9.321078207240134	9.522294733333592	5.627591858580113	6.52398406375609	4.140967250624664	8.438285553506274	2.226858380431094	-0.08156180489516865
LAMC1_SV2C	4.038586215689438	4.038586215689438	1.0743321060402653	2.160021155670348	2.8838494550062888	1.8606046735704531	3.1700398573067528	6.492564057785112	-0.7002209341634665	0.25128246382232394	-0.42382445454928974	2.1006323888755696
LAMC2_SV2C	0.5685917329967604	0.5685917329967604	-0.6474445050184376	0.8313775885355699	-1.769565831167304	1.508762313952009	-0.4551742229237425	1.1903674973716158	1.4718220339802568	1.2706292539858286	0.3606089104560185	-0.4953656732171074
LAMC3_SV2C	-1.876248286294215	-1.876248286294215	0.5776831426908657	1.310439872918143	1.314036488397818	0.2529800103589568	0.4497747708736797	-0.13708789752172765	-0.9805068422388892	1.399129464577241	0.546265000941746	-0.5270540989295662
THBS1_CD36	-0.012474871332975266	-0.012474871332975266	2.1605235753607817	-0.7446993217274689	0.48384600904659536	-0.08494769596086131	-0.8466751350740678	-0.10617578489893359	-0.023546342926308392	-0.28199464683581305	-0.39002566784700216	-0.3827032335691325
THBS2_CD36	-0.04180038061518064	-0.04180038061518064	-0.25318114065630803	1.3729595068997043	-0.13949953165965168	0.34362403581734147	1.0042179936978322	2.4548895181618646	-0.46587290782339774	-0.2579142306151356	1.34594686903065	2.7359499216483676
THBS3_SDC1	2.037396125236951	2.037396125236951	-0.5692166293184325	1.4357243414210334	-0.449584136676798	1.831896154004503	-0.5914632383897048	1.5701522398037429	2.9783902818846273	-0.9009075028278952	1.5902656450600448	1.6717645688587586
THBS3_CD36	-0.6086539671470801	-0.6086539671470801	-0.5200581315695177	-0.35989634067411164	1.4324375235812847	0.6728163526974673	4.386147836572318	3.1866970299117545	3.1042238888460463	1.4993851880573623	3.102883718678462	3.3047113034641185
COMP_CD36	-1.2559003003579385	-1.2559003003579385	0.0	-0.5248302346374466	-0.5410042928456812	-0.412633017501739	-0.741241019038399	0.4682841838871586	-0.55614885621844	-0.2820100900125998	-0.09495281274227307	1.5619301161192687
VWF_GP1BA_GP1BB_GP5_GP9	1.5354188936280277	1.5354188936280277	-0.04837471765234261	-0.3659691084042962	0.6096681025681174	-1.6807689626426248	-0.6229466259650918	5.288840712711674	0.995510898610031	1.4043373111279043	2.0328079051600105	2.426938447933092
THBS4_CD36	-1.3928203348415384	-1.3928203348415384	-0.38751835128975903	-0.9235387792037859	-2.008813115718036	-0.875181920785156	-0.6377010735847672	-0.27240618588326587	-0.7921615063842548	-0.41296289931492197	2.4231770872535874	-0.9695611284481676
THBS2_SDC1	1.2800616869078552	1.2800616869078552	-0.2771129008453196	0.8798101153506087	0.8265010839629632	1.5060316949035928	1.0545654665694513	2.655656136572033	-0.4371431588474783	-0.3557624719815997	0.6765232366374097	-0.4979276925550984
LAMA4_DAG1	2.470145668075292	2.470145668075292	1.887920980516268	-0.557459616639522	0.16987544725466563	1.7074193599042335	-1.0008432261669098	4.813006933807624	0.8631771884592004	0.6759677781330083	1.4668037263115246	0.46223334310957603
TNXB_SDC1	0.9169617474672501	0.9169617474672501	-0.3367765829275644	0.8280655025338262	2.340497795282095	-0.7005178509906855	0.36559076093192416	0.6533962007451427	-0.5413201908961137	1.11876042145867	-0.9717357048622334	0.47245882069167733
COL4A1_ITGAV_ITGB8	6.446772784260916	6.446772784260916	3.3438149981096768	7.962918257834733	1.007698155349744	4.060083730161171	2.9080355441846266	12.302196644413609	2.647368259520559	1.6882480138855016	2.1678471765748974	0.6731349347521223
COL4A2_ITGAV_ITGB8	6.807857415555651	6.807857415555651	-0.7760263979298901	8.745209697363686	3.43872286748659	8.124109588278976	3.8644786017920683	12.220910278239586	3.349843206609618	2.1222754455646964	0.2318579341975557	2.0854267111016633
COL4A3_ITGAV_ITGB8	1.7267443857191223	1.7267443857191223	-0.981095674227689	1.1488689016219524	0.21630433300504104	2.7889944928894566	0.24821598188830354	-1.1191388782472633	0.0	-0.6270335003837769	0.0	0.6853336803643513
COL4A4_ITGAV_ITGB8	2.6276361228043763	2.6276361228043763	-0.8647108971265843	1.0983452881861602	0.38338415057940256	2.5343230900949223	2.3324395913828413	0.7860697826531843	1.2206960212064986	0.0	-0.46999683868276326	0.09170524598732252
COL4A5_ITGAV_ITGB8	2.2377113463030884	2.2377113463030884	0.0	-0.27914339257115117	1.5917505261332539	0.876214065485035	-0.23077199265787754	3.9066422832235026	-0.7532297104184684	-1.0255504067177896	1.7842521949492036	-0.3885063078369495
COL6A1_ITGAV_ITGB8	6.897745616121787	6.897745616121787	1.526768124742415	4.575756864889384	5.044369355786293	5.616610973621736	1.9461408166744159	6.148524399043184	2.33127364124464	2.2299225077018066	3.767193823839854	3.6507615153257422
COL6A2_ITGAV_ITGB8	4.803975600842878	4.803975600842878	0.26778264171742683	0.9491898162751881	1.8825052837020917	3.9642893095210527	0.8130474310200516	4.625183374294074	2.3848059796951415	1.5515480020483106	3.4610983438149843	3.3077686579496692
COL6A3_ITGAV_ITGB8	-0.9291310843261088	-0.9291310843261088	0.13325401403632833	5.6326737843859656	0.9320187601257354	0.09552132996481542	0.15107816156422682	2.9990329373650675	-0.16547757811847846	1.4200066026186096	0.4806129398629068	0.575010258027715
COL6A4_ITGAV_ITGB8	2.0199809155116237	2.0199809155116237	0.17597641908400355	-0.06336141710072428	1.8976981808631816	0.561438061863124	1.639283326102776	3.761542129316603	0.9290489285570923	0.0	1.2952913299737263	-0.45434545050057673
COL6A5_ITGAV_ITGB8	3.736239777147163	3.736239777147163	0.0	0.0	-1.4998066184584569	2.2641389143672748	0.6194683210324281	2.8156480384153117	-1.3211763682785675	-0.19487266839679865	0.6100573171886783	-0.3420648152340001
COL6A6_ITGAV_ITGB8	-0.9111767964975974	-0.9111767964975974	0.18314504212477714	-0.5364040092776688	0.553850331690287	1.598017314153325	0.8918053230881449	3.1416521806450692	0.7444011250409214	-1.822160648305293	0.9284746024086794	1.1644972786524723
COL9A1_ITGAV_ITGB8	-0.916040502527012	-0.916040502527012	0.8496119357243165	-0.7526663572370843	-0.4839025848979042	1.475468422470706	-1.022429459050853	3.2884821387893854	2.5333382153525914	1.225040565186808	-1.4619979170035529	-0.14445910553766145
COL9A2_ITGAV_ITGB8	8.36817901255655	8.36817901255655	1.6252428855448886	9.722713433818699	0.3596348395975677	3.558044126075177	2.1589519471845833	7.525028100300124	2.88376126212123	1.9956267003311388	1.4920626836409627	1.314692137720126
COL9A3_ITGAV_ITGB8	6.266558041264446	6.266558041264446	0.11472865122012924	8.20484437653016	3.3494249578305255	3.5281252625342807	1.625013799517786	9.150282144668134	-1.2614125587620373	0.12353736562015584	1.6759703470484586	2.271974071314272
LAMA1_ITGA6_ITGB4	3.2029644966144093	3.2029644966144093	-0.06904148150472181	2.139657520893648	-1.8630412210658842	0.6717010037096354	0.8074674618010739	4.867557710785902	0.053984479580428076	-0.9633191455110613	-1.4036117724025046	-0.03337641242779862
LAMA2_ITGA6_ITGB4	3.9384602921748204	3.9384602921748204	0.9743777168513814	3.461344310586944	3.83515624268708	3.4839762319083083	1.6276062528868527	7.7815085717347054	-1.8603189599401337	0.17852375916461058	3.608572498096335	3.6459915186308565
LAMA3_ITGA6_ITGB4	2.180908238325914	2.180908238325914	-1.3932199702019668	1.5023763010802793	-3.284333759011918	1.8663417738974708	-2.099216679737858	2.818214682989675	-0.11407429819632556	-1.3779400653902092	-0.5361913465866462	-0.3830895294378576
LAMA4_ITGA6_ITGB4	0.8699601850678257	0.8699601850678257	0.0027335902637470387	-0.45179874933328346	1.0792832099577583	0.07900738791479447	1.3298447417256494	4.601045975741732	-1.175704457953675	0.3498482602934662	0.708545329950856	-1.3232800405321052
LAMA5_ITGA6_ITGB4	0.732803889546314	0.732803889546314	0.4690138123527125	8.165693624754516	0.40528919292821347	1.6978249320221785	1.0002812138980222	4.0931935898068	0.8942589104557811	-1.01103696729604	0.22622188827107792	1.8898944688946362
LAMB1_ITGA6_ITGB4	2.614050492282007	2.614050492282007	2.6358940535823185	13.82988018310075	-1.7810151956667863	0.050504447474698594	-0.523073331791033	7.301261620266194	-0.5721811551000859	-0.942478946073145	-0.14072596119889483	1.1503650044432252
LAMB2_ITGA6_ITGB4	3.9611525060188035	3.9611525060188035	1.6596098490691096	3.844138534649675	1.7796448854028748	1.7058526719954215	0.386832314452446	8.677686852907383	0.40302115275433087	0.7531667056124323	2.313398968792659	1.666360782066265
LAMB3_ITGA6_ITGB4	1.9791708679204079	1.9791708679204079	0.3412196567974095	0.5151493116978215	-2.7759346189447416	-1.9761509429845143	-0.4744218158169946	4.214447462147029	0.32396573950388047	0.5367600695589206	-1.2028571147213034	-1.6923184813359504
COL2A1_ITGAV_ITGB8	2.3143826714874787	2.3143826714874787	0.0	1.5123470039111193	4.262112514626958	2.758626598546801	0.3401373760582046	4.4140927924783195	0.25954164226410603	1.0018255145386772	-1.4800331218609504	1.502082732463848
COL1A2_ITGAV_ITGB8	-0.050256117392608594	-0.050256117392608594	0.17871085760700658	4.453003421102422	0.7143656650152965	-0.8172183492969312	-1.0180620869074468	8.378916965588614	0.0853034017582122	1.5027540704723028	0.9144212433873639	-0.1849719704498682
COL1A1_ITGAV_ITGB8	-0.8940356833299882	-0.8940356833299882	0.8985443777777659	2.562248524056893	2.195543042693978	-1.4387141259807308	0.2969825770537957	8.986613816466072	-1.141312215190194	0.3331097517433756	2.0895307397240144	1.3817471006691833
LAMC3_ITGAV_ITGB8	1.2118987866686466	1.2118987866686466	-0.6483517224811164	3.1108825756055545	-0.04853538126165975	1.7860198121554391	-0.9179518207645626	5.080509473108677	-1.1622069600124172	0.4453208624385575	-0.3769041384012576	0.7175932541630052
THBS1_SDC1	0.01706590283562178	0.01706590283562178	2.901870033339208	1.2281524854081067	2.454750888228562	3.8391352556730753	-0.23682723967972127	2.5815892449903455	-0.3502116950833575	-0.1822370156524782	-0.45849646307679587	3.114220266771148
TNR_ITGA2B_ITGB3	2.2110245912197626	2.2110245912197626	0.44397559141963927	2.4204892231579787	1.7000549441412351	4.61780443142918	2.9205362279314944	6.718527167122852	3.502353752661419	2.733229217391965	1.6828114878465434	1.7380985285128707
TNXB_ITGA2B_ITGB3	2.838392944913797	2.838392944913797	-0.4574412267689244	1.349307090740103	-1.1222257582655801	0.4338301278150701	1.0057910034265154	-0.6241407794697698	0.6061661514325004	-0.8684992472932468	2.0337497314601563	1.1329366319848568
VTN_ITGAV_ITGB5	6.798621405670288	6.798621405670288	-0.1198474419654789	9.145103430946596	4.28137293960069	4.643353853841565	2.60822889486431	16.217806929819748	0.3409314395016056	2.21038155259994	2.7238796691989395	3.12248778654748
IBSP_ITGAV_ITGB5	0.39585037290179265	0.39585037290179265	0.0	0.0	1.3376266260109388	0.19360435989745123	0.4024450743575806	2.692674454467681	0.0	1.1794144974813614	-0.04844742313252415	0.029145635449802643
TNC_ITGAV_ITGB6	1.5016237122182419	1.5016237122182419	-0.7802562973613972	11.68486731298853	0.3061388196497171	0.5610657960012779	-1.0322668053520796	6.999730079665604	-0.5088861714017865	0.3830513784984327	1.045724802654108	-0.3377814284926001
TNR_ITGAV_ITGB6	12.777436348219139	12.777436348219139	1.4092554342823576	9.48017744086957	6.075335445348422	7.458703713130656	7.1722032658226675	17.083520250944808	4.306867977177858	2.6412248982456474	3.9288532488352503	5.72751666039406
TNXB_ITGAV_ITGB6	1.0542509297951503	1.0542509297951503	1.2926998024504621	-0.2423560788199464	1.4316622891116593	2.154066557234727	1.0590772772088355	2.737294663396259	0.21774067853682091	0.887417259533179	1.2072632615868681	-0.6727846114886372
FN1_ITGAV_ITGB6	5.7354478057632905	5.7354478057632905	-0.7055090409317288	8.88731936436589	1.4929752189954701	1.2564897633307186	1.7416651417742897	10.228437161996554	-0.9645276268430272	-0.964178534879364	0.8466775095877924	2.1924129475721608
LAMC1_ITGA6_ITGB4	5.635805508175948	5.635805508175948	1.5782051716460594	6.811026434219132	2.168893302988614	0.8131139086073831	0.8264349712751338	10.168653332321755	-0.5161159274994317	1.3704403104118477	1.724047760368742	1.1693161870818218
FN1_ITGAV_ITGB8	4.987925740211889	4.987925740211889	-0.5863660480961196	10.065270217214847	1.2266857327882976	1.82758230586904	0.4219039832901601	11.221480000457735	-0.7002369197148763	-1.050439017371648	0.0540991534282512	1.698612831312792
LAMA1_ITGAV_ITGB8	1.7042269047037781	1.7042269047037781	1.1199409825997773	3.162365467989668	2.029106885719213	0.6797067793783066	0.7883819705212607	6.250328006841595	0.5081053500595984	0.9402960485230851	0.8491430397907871	-0.29614102107147994
LAMA2_ITGAV_ITGB8	3.0701766529502343	3.0701766529502343	0.12814017105924022	4.624314087105775	3.46775738815888	2.9840483588651168	3.224767362857094	7.912717502593766	-0.9910427770888193	1.1114983759610726	2.093085258961897	1.3978765578661703
LAMA3_ITGAV_ITGB8	3.040890636313202	3.040890636313202	1.1331157114858799	1.5456957630718358	0.3537149151581467	1.2044693659568508	1.70397141770738	3.9882913420288384	-0.05212200283999195	2.827486627709499	0.850119357062535	-0.6454099565255671
LAMA4_ITGAV_ITGB8	2.0656211956027315	2.0656211956027315	0.6605467033366537	-1.022396902228375	0.40521041390658186	2.210649503748438	0.7934130312089054	5.35737484587446	1.1132145948457406	0.2809920745897214	2.3705403829733647	1.8096500715985782
LAMA5_ITGAV_ITGB8	2.9552703356564485	2.9552703356564485	1.878020424298927	6.948818497043896	2.6826753396943546	3.3209368150963914	-0.5547980229647205	5.8296578383311255	-1.0534025332323564	0.2655271226579432	2.888814679662726	0.017727144541806933
LAMB1_ITGAV_ITGB8	6.005376935964058	6.005376935964058	-0.03469118268798639	11.428903228066646	5.090782613099632	4.532370753929344	2.57329185684606	11.081575503546112	1.961074749123975	0.7202509169139475	0.3009847437952603	0.6673287555137485
LAMB2_ITGAV_ITGB8	5.949521136531879	5.949521136531879	-0.44782801739010547	4.1766673435703625	2.1843679310709	6.356543399596771	0.6184562882148144	8.933491607486813	1.3576946221258772	0.5291439556734244	1.987498192518631	0.6350450534436063
LAMB3_ITGAV_ITGB8	3.3065209061763365	3.3065209061763365	0.47820259343573024	1.3503982601530886	1.2078968495405942	0.2628781549872146	1.9910323977319262	5.6053388096997825	1.8752238593918387	0.0439056393873854	0.1762435636071384	2.583651972643022
LAMC1_ITGAV_ITGB8	7.387862347391518	7.387862347391518	1.4177438845528292	6.93429085592453	4.960097642676291	2.6103382659695367	1.6130086391069254	13.502825187934151	0.6512084570203386	-0.6585279932969864	0.05493657064664683	0.7844574007284033
LAMC2_ITGAV_ITGB8	9.585565658604999	9.585565658604999	2.0461934478068646	5.189384479800918	2.789264821805389	5.813797590661878	5.4029770654331655	3.031315291278196	1.2056342110288103	5.523381000622925	3.679937330342287	2.700924263745741
VTN_ITGAV_ITGB8	6.397042480454056	6.397042480454056	0.5394288221425398	9.101186270866359	3.9802493352602095	3.9995164669041716	1.974977169946062	15.870947024192493	-0.7146382758949327	1.4146806414541753	1.4595895365641236	1.686799700296789
LAMC2_ITGA6_ITGB4	2.286575574020366	2.286575574020366	-0.3850970525649327	5.132391742511975	-1.4265594118306444	-2.7103696924624034	-1.749544446674058	1.36474301002274	-1.3520580126373283	-1.905466647349284	1.309885582188625	1.0050518481403898
COL4A1_SDC1	1.6740521233443946	1.6740521233443946	-0.6898015640850109	2.6776723444824855	0.8295781637144763	0.431823078281885	-0.0989104968426471	2.8167774816815085	0.19535599954753477	2.3731240975901224	-0.11589699046841712	-0.4711235608209511
FN1_CD44	0.6094698196635351	0.6094698196635351	-0.7517349362489467	2.325519987020566	3.207203634485047	-0.9256914648076101	1.4064457458361326	4.433681762397367	1.0366647653057504	-1.0416241526285668	-0.05870446159043181	-0.2164482900241094
LAMC2_CD44	2.699169709904783	2.699169709904783	-0.360908095303022	-0.817383430352537	-2.046492511017495	-0.5994803689599929	-0.015246620884937867	1.158741164884228	0.19309321299385152	0.3841668745676915	-0.777110425117174	0.027155770614050542
LAMC3_CD44	2.7767580647847505	2.7767580647847505	-0.5954914718389499	3.6187282019101126	1.3612605790960035	1.5203628584429056	1.1927207924138925	4.938173267502798	-0.18128261287921324	-0.4552606748895917	-0.9334975863638694	3.8010861685627515
COL1A1_SDC1	1.434271655100554	1.434271655100554	1.381578701120638	-0.9049526558300649	1.5985544591491834	0.7012004846036816	2.2454842421445522	3.1549270652744132	4.053679242755953	-0.328789698761013	-0.7920721851046485	1.8873492168402806
COL1A2_SDC1	1.4939705681595146	1.4939705681595146	-0.42996454171542436	0.8621965308203077	3.391841669132895	2.036392137551623	2.3375777614147895	3.6376854363944036	-0.576288453780693	-0.5084697247086952	-0.43561293946452406	0.8533962206596399
COL2A1_SDC1	2.3103789425739016	2.3103789425739016	0.0	0.4624123849073303	0.8637342962717102	3.299740886071909	0.33397725928422883	0.813460722034426	2.421942342386201	-0.2850936868949011	-0.724597934307421	2.415924979703923
COL4A2_SDC1	-1.400930540356032	-1.400930540356032	-0.940022285322686	3.262396037575223	3.374055299745228	1.6366429501530133	0.33091675360575074	1.225108956656833	0.03595942852111916	1.6734136505514072	1.8744685054013512	2.401553219522621
COL4A3_SDC1	0.218383565583633	0.218383565583633	-0.21581081528794746	1.1895964946185835	4.199529921598553	3.8116559796517335	2.3273871161591537	-0.882571806198809	0.0	-0.2043656532689419	0.0	-0.21977031328228216
COL4A4_SDC1	1.013113422355601	1.013113422355601	-0.18401028343466191	0.2175309812969866	3.7276641928240286	2.9123813660970574	0.3213828222861637	0.6713311614107202	-0.34825103128962603	0.0	-0.27302129801283986	-0.16908193070171276
COL4A5_SDC1	3.0101687402573716	3.0101687402573716	0.0	2.3829970012530826	3.5597440149381785	2.257485429901227	0.608457688946241	3.804234722179758	-0.2399863136575004	-0.21047494002568015	-0.08315583505992515	0.05684703916360241
COL6A1_SDC1	-0.6161812019061137	-0.6161812019061137	-0.12717248137683837	0.30816703480709395	-1.145113052385537	0.1589923274283248	1.2726061193418023	0.5906181423531816	1.7053396331059996	2.2564667212992457	-0.1887413987492687	-0.4578019478641499
COL6A2_SDC1	1.0478143666987392	1.0478143666987392	1.0157418727614573	-0.8525471273697456	1.0728967225374404	-1.4492389500608045	-1.4288557241877	0.5116589859794134	-0.6523547816034467	0.3972698451548171	-0.8486635032628362	-1.0020871044852047
COL6A3_SDC1	0.22387252618899492	0.22387252618899492	1.6895192002783352	3.6504033896524635	-1.1540501916618824	-0.27445686859040513	0.28101328530366043	2.6365818769796783	-0.32265700312080975	-0.35512549647255537	-0.6714697747809785	2.1293690463182497
COL6A4_SDC1	-0.6595248634151974	-0.6595248634151974	-0.16212904259920263	-0.4889741873698291	-0.6935702581496687	0.4283621147397343	0.7930587518271579	-1.0575046583538181	-0.2670010761179544	0.0	-0.4018918357303261	-0.25903710180512246
COL6A5_SDC1	0.29682706124391817	0.29682706124391817	0.0	0.0	-0.10302434097982018	-0.6955210448357755	0.8544112532566747	-0.536525067057305	-0.3431645045515632	-0.31253062640124357	0.7494531696973966	1.629422537880723
COL6A6_SDC1	-1.5745767759684286	-1.5745767759684286	-0.28571869776273856	0.24878968783102537	1.4167765257044536	-0.6620072124302131	-0.31616657577989965	0.7267145136498362	-0.027906224614515272	-0.27921112288937766	-0.5297323519426403	-0.4443043378528733
COL9A1_SDC1	0.9243178102418421	0.9243178102418421	-0.19072417815503487	-0.3621815750401661	0.9128017469475838	-0.37384703453426477	-0.6673271137079104	-0.5163181060715198	-0.3625395949412357	0.032945609764494635	-0.6179725291574266	-0.2809573915785122
COL9A2_SDC1	0.36872720104102114	0.36872720104102114	-0.7626914228433802	5.513176168896933	2.97079557480714	-0.2707002143606708	-0.1990353029707297	-0.2803724544100124	0.23660218965432184	-0.9069755295367112	0.659109364736562	1.284141748635006
COL9A3_SDC1	0.29225421329280094	0.29225421329280094	2.0205793953361204	4.753631819491782	4.891824550809538	4.777798994880479	1.6868246076094318	1.8094986294691286	1.172327348090972	-0.4894878864538418	2.1842883028696085	0.36907362045650133
FN1_SDC1	0.8528303297928218	0.8528303297928218	-0.6185906973744713	2.8452669607673022	2.2690920538145427	0.5537848796091281	1.253469188749692	2.7600186783342977	-0.8469685233762816	2.0298029049489443	-1.5495809630202144	0.46533016055995113
TNR_SDC1	0.05438639808279857	0.05438639808279857	-0.26442822127702253	5.211107191822553	0.0967920944797497	-0.37599130827852006	-0.5426444903347476	1.3525835770226835	0.17703212080106265	-0.15110547702996355	0.7132845759502382	-0.5206391806110058
LAMC3_ITGA6_ITGB4	0.8381525971347927	0.8381525971347927	2.291676710462836	3.1542847837209744	1.2313152487810355	1.1073067495277304	-0.3680919665367666	4.513845776183978	2.74378148360671	0.1547351277930364	0.45634636417576996	0.7771387974258357
LAMC1_CD44	-0.1498466954029695	-0.1498466954029695	0.9961082561018919	1.593564043757623	-0.006156679261981756	0.6319204571939225	0.5701526669588884	5.120727794481439	-0.7151520125692689	-0.8356535220311675	0.15558953067506096	-1.4336002741309715
LAMB3_CD44	1.9211346799497568	1.9211346799497568	-0.8601197670403045	1.384541049257544	-0.7511643237782715	0.21549532993686127	0.866681185001639	1.7322609204943855	0.5434592150759638	-0.6000094374844384	-0.05831647685557107	-0.2902930220380013
TNC_SDC1	1.4776746870776207	1.4776746870776207	-0.6176080033166524	8.923875391535145	-0.32060575186820794	0.34358405951654475	3.739207474047731	1.6080332821030439	-0.48012646663038927	-0.3834478357704461	0.2045119505814766	3.3331530576923383
LAMB1_CD44	1.805388068728866	1.805388068728866	-0.12679871813399765	3.938214913845363	0.5909583489771005	-0.35645465029786566	1.8182789432875346	4.862953328860528	0.8339204745491764	-1.02282342533911	0.6323028588401571	-0.15700304388729708
LAMB2_CD44	1.874520748565107	1.874520748565107	-1.1112898503592077	1.4204610027973321	1.1343735330816187	1.9386179230553555	0.4472019595308373	3.8325251315317037	-0.9000900832037593	0.18031452447566781	2.38523767929445	1.0693273578710945
COL1A1_CD44	2.049595818702034	2.049595818702034	-0.7183789121735877	0.9685765589182365	4.2743392610959114	4.200397506243805	2.265155258912404	6.5973967817446	-0.8581891541818589	1.213040488629671	3.0613842598352847	5.242406646804151
COL2A1_CD44	0.19661684581839417	0.19661684581839417	0.0	-0.9561197281135486	-0.3367099871562332	0.35569678410378636	0.9630744496620761	1.7687511166829022	3.7322408310685184	-0.39052882286799784	-0.006748832999098733	2.6364511290539894
COL4A1_CD44	1.1903993652978864	1.1903993652978864	2.69039674797012	4.285620646737288	1.3497954686328446	0.40933832940842585	0.45736823778218033	4.250991917602601	0.9345582770710481	1.3498013791744499	-0.5691495531174063	-0.2554181905865752
COL4A2_CD44	-0.12905027396851532	-0.12905027396851532	-0.8758662219281449	5.104552540298843	0.43507960073467206	0.47436311342682763	-0.681149200531878	4.752290311174254	-0.614008581247485	-1.1509253008670648	1.8177432533426856	2.3939627324652886
COL4A3_CD44	0.08843010026896438	0.08843010026896438	-0.34213751490031363	-0.027692111287418778	1.4547733764101731	0.3299905578672128	0.24907383976476427	-1.0396773537796773	0.0	-0.27993230174779254	0.0	-0.10469791725532764
COL4A4_CD44	-0.7740172761192461	-0.7740172761192461	-0.2917228579344214	-1.058462980821803	2.749932247928311	-0.6513642888062344	0.2862743879916785	2.297800317568662	-0.14290013915836697	0.0	-0.3836007444398949	-0.3180940496218167
COL4A5_CD44	0.1655264266515381	0.1655264266515381	0.0	-1.3781387170753256	1.625745391527692	0.8366601651465378	0.9145264987145926	1.0531737692521177	-0.42341190314887295	-0.28827526764521894	2.4038385397165394	-0.40131548923612476
COL6A1_CD44	1.834691013624371	1.834691013624371	-0.29534388457023925	0.4137623777215029	4.490835846554106	1.3501507780389168	0.7474087620027938	5.202181276661168	1.8143531373852595	2.6512681474618565	5.070775476366356	2.0454887944677624
COL6A2_CD44	2.139387426371372	2.139387426371372	-0.8001076000444666	0.06891866031908772	2.713261291663987	-0.18962451190674803	0.44510318549468225	3.079888902465225	0.6383505309008917	0.8772610973244066	7.950788586307229	1.3729657637703339
COL6A3_CD44	1.820097888755516	1.820097888755516	-0.862748579305151	0.6103763980023859	-1.7684242181882721	0.8019079292295861	1.3819654687770269	1.8831223793134362	-0.5692510684323416	-0.4864377378212124	-0.7942383732305444	-0.7121985174142098
COL1A2_CD44	2.037575011767689	2.037575011767689	0.020905837376011305	1.6628101524308476	5.117278634865196	3.5114275539605235	2.7950263275260085	7.8779669219389765	1.696835167164508	-0.44788902271074593	2.7464586908162523	-0.46292215137253817
COL6A5_CD44	-0.2854415785110787	-0.2854415785110787	0.0	0.0	2.1199053355365596	-0.4348079779506702	2.0052273390328472	-0.29785359274323886	-0.6054065897410332	-0.42811262802575023	0.22689618124653596	2.409269135476413
COL6A6_CD44	1.6294012233806883	1.6294012233806883	-0.4529665611429068	-1.1182388332318625	2.6692086817046845	-0.5591010392373685	0.24404907368333728	4.554409002332843	1.9664729798419214	2.9450567159649452	2.544817793972918	1.022210445683856
COL9A1_CD44	-0.09265345498908996	-0.09265345498908996	-0.302364417315525	-0.4925499316183155	-0.3972420312419977	-0.9149461056103035	-0.017435439115045283	1.509993910038453	1.3554054739439347	-0.38811921535466776	2.1729006237624113	-0.5285230753846677
COL9A2_CD44	-0.6903888635256571	-0.6903888635256571	-1.2091387467268713	1.3477639558588548	1.1687811918822197	-0.4796649527551807	0.8085531534600457	2.4148766484547672	0.5916002948392868	0.025853047246415947	2.7481854869749403	1.8576750443698355
COL9A3_CD44	1.4937883286521132	1.4937883286521132	0.1646644650063983	2.7949491458191464	3.2633283494560033	3.3672971059753602	1.6677518726921643	4.127637262520823	0.009472464778003396	1.2418302892882256	3.5383899942827415	2.9383860871602945
LAMA1_CD44	-1.067499242252105	-1.067499242252105	-0.4147420216855685	0.8287862413241784	1.5402803555260136	-0.14946678036882774	-0.3711742483282161	2.1373830325516825	-0.63476460851545	-0.5158006036196334	2.700982256224189	1.1384531208809008
LAMA2_CD44	0.2617450421431241	0.2617450421431241	0.6443472939968383	1.4101943723173278	1.2422354402423692	-0.4051697873059743	-0.5139912009865811	2.514399745034196	1.1330227242846342	-0.6874683947026893	-0.8099696639168785	2.2668057073032277
LAMA3_CD44	1.846046061190401	1.846046061190401	-0.4105928659973439	0.6562534342411845	0.2580551005666847	2.006776508195158	0.8881106409408523	0.6488435781777506	-0.6629616704736738	-0.433342654951096	-0.6812774700044231	1.0626137739014963
LAMA4_CD44	0.9925116521267405	0.9925116521267405	-0.5572112068644761	0.7704078450552478	0.011244574944305093	2.625748215371018	0.9930174209110589	2.337481025971378	-1.1904610737068213	1.143995442880879	-1.4119978793801038	-0.0518637490161165
LAMA5_CD44	-1.0559254122266002	-1.0559254122266002	-0.8135079682341603	3.3562031169767716	2.2311797402237534	0.6728768439554591	-0.39513786826957825	1.7995954256781976	-0.8652402817087732	0.8209861554528683	1.2178947339061863	3.545831778569456
COL6A4_CD44	1.2790442478794937	1.2790442478794937	-0.2570377556213287	-0.6625880888078837	0.10194306817590841	0.2841842432764962	-0.13512086673425366	0.5879525737874634	2.340522638220719	0.0	1.8340486988488012	-0.4873217241409858
SEMA3B_NRP2_PLXNA4	2.034609386585643	2.034609386585643	-0.15559969581331407	2.0117274632290414	1.7780393501548934	-0.058902080235111426	-0.47623328170579016	4.470052874320156	0.39765376806895125	0.28474378856812654	0.23465964529860878	-0.32730278656145717
SEMA3C_NRP2_PLXNA1	5.547067659255467	5.547067659255467	2.993163439263011	6.06419825475973	3.9303025722872675	3.3433530302936174	2.1295112588966854	10.888585659223086	0.1398317927259622	1.171192641075124	3.204943341028841	0.16699735270638139
SEMA3C_NRP2_PLXNA2	5.021091945392646	5.021091945392646	3.4518614157858067	3.656411340438346	4.408931245218366	2.7555877813465375	3.7030941318241783	12.482528661799472	2.2671224358442776	0.8581161527868157	0.8226510187934524	1.1608268212341482
SEMA3D_NRP2_PLXNA3	-0.33855060774361434	-0.33855060774361434	-0.11380218771470074	1.4425434187610742	0.6110817659940982	-0.7818503174970531	0.5342145709458603	4.35061350516594	1.997697477717313	-0.713293450879966	1.3735539357574078	1.060652583218579
SEMA3C_NRP2_PLXNA4	6.305872548130726	6.305872548130726	4.443795636266315	6.187855434990971	4.565891701310384	4.051204011504615	2.8535574451864525	11.230457780916899	0.25664042535559106	-0.16639599671798136	0.37903297384595064	-0.9574431769993047
SEMA3D_NRP2_PLXNA1	1.127254117113589	1.127254117113589	-0.7506713770568281	1.5667520080378368	-0.09078267165236703	-0.2563008167128748	0.3594271663924257	5.135860948953661	1.2785908305664653	0.5623076113093639	0.8260450761898601	0.12693232760192652
SEMA3D_NRP2_PLXNA2	1.2808037769880651	1.2808037769880651	-0.03677486513896849	2.8460042983747207	-1.1671597786971755	-0.4318246835677888	0.2462920860308578	5.142558957330963	1.694457114293767	0.8920730934806367	0.24611756371953428	1.1205033370749586
SEMA3D_NRP2_PLXNA4	1.533668468267589	1.533668468267589	0.06961654560302581	3.236458999770957	-0.9810441284818596	-0.43236869681274126	1.3121798953188601	5.636859953710471	0.6862798207355792	1.1380441817008948	0.3346722819376787	0.7226485108570662
SEMA3C_NRP2_PLXNA3	4.5539791171823785	4.5539791171823785	4.284111744651584	2.8300309643695174	3.603971795324645	2.769754967886612	2.7445104357209886	10.189944755635429	0.7848633161488716	1.3930069970279435	-0.2910972577993466	-0.17862443217369056
SEMA3B_NRP2_PLXNA3	2.9206476549281812	2.9206476549281812	-0.6649014551196609	2.434026182777877	1.2129709562751734	0.2881647704771048	1.01104655611663	3.5899958807667645	-0.03912737402713722	1.067229373531041	0.44660492420610637	-0.272401366460854
SEMA3D_NRP1_PLXNA2	2.289809589758148	2.289809589758148	-0.3878560755202878	3.2464456311341334	-2.3611023593608347	-0.4817882461010557	0.4969828170116792	5.371252731591549	0.19936189177351032	0.9974539294668245	-0.6071667509284501	0.45002111783042537
SEMA3B_NRP2_PLXNA1	2.684132245022694	2.684132245022694	-1.0062232554096062	3.352795608619512	2.3575478159713565	-0.5100206054084848	0.5863361286475204	4.091597812584711	1.1568588523670655	-0.30250822702467106	1.6036951814997862	1.1133402899248692
SEMA3D_NRP1_PLXNA4	2.4509210036760005	2.4509210036760005	-0.2168478126486486	3.5632173799354745	-2.051696021305827	-0.47878909934849867	1.6111977832216564	5.792622179787656	-1.2446149288090922	1.4149876507051	-0.5348563827976992	-0.09224019428053126
SEMA3D_NRP1_PLXNA3	1.1164426482997107	1.1164426482997107	-0.820895027684711	2.246693164881709	-0.7723817385702931	-0.9923498137934482	0.91862625780626	4.353746608376174	0.4069610723966724	-1.3073297843920617	0.9554787948800525	0.2848776824110787
SEMA3D_NRP1_PLXNA1	2.2188052735246777	2.2188052735246777	-1.2259351242503462	1.8827225665936242	-1.2314461410640265	-0.30718316486754177	0.6166560746350673	5.2028154692824575	-0.18977674605425743	0.5543782308725851	0.30701801595505007	-0.7784913128577602
SEMA3C_NRP1_PLXNA4	7.047757442071378	7.047757442071378	2.6222523572863916	6.754463966538933	3.574436338519364	4.943956272259147	1.602394822128	10.431510935022715	-0.4645856141086225	-0.4941800642846923	-0.12632699336785325	-1.0757186951593463
SEMA3C_NRP1_PLXNA3	6.020447784677799	6.020447784677799	0.6271349638838423	4.232471562849768	2.245464379684327	4.396251614366387	0.9218048929266589	8.366513088230997	0.2076818268795068	1.7901363744979204	-1.2322083967386463	0.05355364562994162
SEMA3C_NRP1_PLXNA2	5.72179940222693	5.72179940222693	1.2531763723079832	4.269244417841031	3.2226231157124046	3.645109375233938	2.369114148806919	11.886404851741014	2.169588722044339	0.9442522943809666	0.5211790421102271	1.8852277778499662
SEMA3C_NRP1_PLXNA1	6.340099704660767	6.340099704660767	0.35297456458972193	6.66345375508937	2.968634377420775	4.46659710545463	0.6078934835102118	9.681928674594037	-0.5081037003252684	1.3473369020451391	3.8123154414491123	0.46163228759577446
SEMA3B_NRP1_PLXNA4	2.6007652534276793	2.6007652534276793	0.08874445067503606	1.2687310490659451	0.8935196498752795	0.741696292081654	-1.4396194224266532	4.217626186939432	0.04268483696085993	0.40825489931195863	-0.8652322547003103	-1.521557187804742
SEMA3B_NRP1_PLXNA3	4.280141192612939	4.280141192612939	-0.30252665542087664	0.8022672042783877	-0.09770294007798845	1.6442093955296304	-0.2721145917783618	2.902273805182261	-0.6218285925736792	1.567439020214519	-0.6917732905868356	-1.5255332337597778
SEMA3B_NRP2_PLXNA2	1.6080166173496946	1.6080166173496946	-0.8047498625671811	2.183410762583308	1.6060613492261666	0.07008403674895164	-0.5693034705814883	3.2463933734176855	-0.811573188454847	0.8316996815386801	0.6611915964942677	0.49570918329119146
SEMA3F_NRP2_PLXNA1	3.377561462104874	3.377561462104874	-2.0117444833924663	-0.8558918227763722	2.84509957013876	3.188002481660801	0.16140872995419794	4.08063121868989	2.687908144579884	0.6227664156123446	-0.25957287727489986	0.5033074916360439
ADM_CALCR	-0.5991367327784399	-0.5991367327784399	0.0	-0.3752034397745293	-1.1901439847485626	1.1192606439150279	0.47393344097862056	0.23240123562713902	-0.30300076478517085	-0.19111606493465785	-0.5445461265872822	-0.5617054416108022
SEMA3F_NRP2_PLXNA3	2.345407737256255	2.345407737256255	-1.2765840038592517	-1.436051497206239	2.196205757242145	2.3741427922175253	0.25446590614790354	3.9270433909686693	4.611001714692233	1.57472204244976	0.16740116985580208	1.2351409041809807
GAS6_AXL	6.076524981982711	6.076524981982711	1.7065214767990582	9.57544100060282	2.9933408248613262	5.134856334719767	2.2983608468413816	8.736831144223165	2.1076776883891166	-0.2368064078111627	2.061217233453091	3.8846882745621034
ENHO_GPR19	6.833870783300606	6.833870783300606	0.035268377034005184	5.4826052894653685	4.07759031618126	3.7480159109046465	3.2688203393348303	10.10226277577326	1.5448534808169794	1.4931211486242286	0.4942968870785706	2.814043129316881
CRH_CRHR2	1.1229305050562468	1.1229305050562468	1.3344126336778692	0.0	1.8173146611144293	-0.24024877236384173	0.10571324528872762	-1.4327894130121868	1.2649134429124598	1.455239052594963	0.6382882864786628	-0.741297637333363
CRH_CRHR1	0.8231303200058457	0.8231303200058457	0.373833753718641	0.40066138706101756	1.7425024963179265	2.068956609850645	3.059475347860165	0.7981915432966076	-1.3450572869600936	0.25990971624720005	0.2410140716623075	1.2363888324411676
CALCB_CALCRL	0.05187979387229122	0.05187979387229122	0.0	-0.9895289789489901	-0.353575287377588	-0.7077149728608239	-0.13911721641504735	1.2016124538874984	3.9350303317235	-0.3106729198770133	-0.4015081823770308	-0.3376796092869547
CALCB_CALCR	1.5107487589881674	1.5107487589881674	0.0	4.259645186638139	2.508753840622768	2.224852582011728	-0.572680254967896	-0.3304108504983138	5.0049697272051805	-0.19111606493464658	-0.35959063350670795	-0.3091414099953855
CALCA_CALCRL	-1.1005391459995328	-1.1005391459995328	0.6536052464026569	0.5339169407621638	0.8965015578307998	0.23127884687034125	1.2511696700820092	2.422522713007109	1.4013649507975987	-0.5644546681118277	-1.0216338360474089	-0.8513568114130142
CALCA_CALCR	1.7318578937129008	1.7318578937129008	0.0	-0.565014937273643	5.382345867984211	-1.2344719185626019	1.8752632945903775	1.220046811466324	2.79375067016903	-0.3472344968020809	4.704469318991175	0.3771249944327692
ANXA1_FPR2	0.4571196420458812	0.4571196420458812	2.1769407289719642	-0.8688103295232202	-2.133118574838275	-0.8798080147213263	0.20398402794888715	-1.6850283206477907	-0.24960557780847487	-0.1054456466504764	-0.3085331524729393	-0.25097316825633725
AGT_MAS1	0.23131745634221218	0.23131745634221218	-0.22482902330532084	-2.4555731958097247	-4.9094966754247755	-5.655230517072065	-5.770427972223161	1.1889551314553	-1.0670007882942423	-0.6072581557414075	-2.8244245202999587	-2.1205336144493043
ADM_CALCRL	0.33564916873618555	0.33564916873618555	-1.2170913451864398	6.281606361939611	0.15446282668224878	1.2278036155626881	1.4135704333380454	1.6594830016369866	-0.5334100837580101	-0.3106729198770223	-0.6080239726333351	-0.6135589342765142
SEMA3E_PLXND1	0.8451095197627418	0.8451095197627418	0.2807114179836372	-0.9473065820930817	1.2506368445408511	2.2780212124973405	0.2759250034782393	1.289288949832219	-2.827180769558437	-2.2777587581264287	0.8119615662446642	-1.243524448671933
SEMA3C_PLXND1	1.5437321298542146	1.5437321298542146	0.5137948802672773	0.12095372816449397	0.2696068305806997	2.0873924341618726	0.7118011220600489	1.3155608337059839	0.584571665105646	-1.266302583753156	0.5858859082611255	-0.3958720483030633
SEMA3C_NRP1_NRP2	5.513788262167968	5.513788262167968	2.777887588759622	3.638222050477063	3.4231258761313725	3.581406827707376	1.9089567397476304	9.803705008215193	1.307692055486049	-0.7396131409105117	1.0701222119099023	-0.20935011245612642
SEMA3G_NRP2_PLXNA4	2.3123550966801547	2.3123550966801547	1.0958542221227534	5.377556948070591	-0.18047362941934844	0.10879143302516639	-0.7879040128900914	2.9320751784039754	0.8556004684682054	-1.5890699441112621	0.22206121054666061	0.9764147478321666
SEMA3G_NRP2_PLXNA3	0.846611624881052	0.846611624881052	0.24456793280093647	2.335817792839493	-0.36621008522072585	-0.14149236870077847	-0.11368013367850366	2.3392347651453846	0.5868998059173349	-1.0433026076125909	0.2952773897211944	0.7620053009702965
SEMA3G_NRP2_PLXNA2	1.6873568956674216	1.6873568956674216	1.4750293927851705	4.174630824387019	-1.4535547502256396	-0.7603566593935431	-0.6709055119134351	2.3954542989554684	0.8121942804292506	-1.1908596391356363	0.33672448327946647	0.4896819482105245
SEMA3G_NRP2_PLXNA1	2.0389913553023424	2.0389913553023424	1.1370212117239102	5.054069704076955	-0.5843393548184097	-0.4946042084752495	0.6563946754618766	2.2109683811714844	-0.574095465045127	-0.9197202588649416	-1.5946333621491187	0.028941024718714004
SEMA3F_NRP2_PLXNA4	3.902988077772225	3.902988077772225	1.4367923477403288	-1.0882207057417765	1.9961218365298605	3.227389617024118	-0.1731867031309005	5.115721841530392	2.4979406255928502	0.18536311926047536	-0.7233083056690897	0.45683875157654247
SEMA3F_NRP2_PLXNA2	2.9376708449800755	2.9376708449800755	-0.2219423246586461	-1.3853024120689477	2.9402069722095736	3.6559101943787575	0.006217664162386997	4.332462392335042	2.907858313198126	0.9459481974358922	1.2937721119188255	0.34376621971267635
SEMA3B_NRP1_PLXNA2	2.203432530795816	2.203432530795816	-0.6056991865431208	1.2181354442611818	0.5797503007376679	0.9841978039287025	-1.6047517663441684	2.837341646588393	-1.4913691134715343	1.1125710978610641	-0.19502184785311685	-0.35613128152812895
NPPC_NPR2	3.919838383735691	3.919838383735691	2.2989486989423527	2.2074046171728687	4.148266135598442	3.0536029359054533	0.6590225323465786	2.8644317107003987	2.569381069532206	0.04274429047618099	2.1715584016289586	3.169374557779286
SEMA3A_NRP1_PLXNA4	6.051599936875662	6.051599936875662	1.964902171205155	2.4619609974990064	0.5172688746558491	1.7506850473586868	1.1556959188058622	1.9220858608716616	0.10892509676043056	-0.14213776232836067	0.7979193239084043	-0.3228741625759487
ADCYAP1_ADCYAP1R1	4.547205880128177	4.547205880128177	2.122293555969909	1.5326638552077945	8.40219613574894	7.4739836134069	5.783616576976376	11.507766936089295	4.462816531487161	4.211586018434859	3.555131034422909	2.70947345159636
PROK2_PROKR2	-1.411694109434516	-1.411694109434516	0.0	-0.6181635948483218	3.806899926236187	7.9212143448453	0.30285570666514644	3.1582377503279155	-0.5628250583803317	-0.3011406284913705	-0.3078123720067797	2.708036035983654
PMCH_MCHR1	-1.001253351592038	-1.001253351592038	2.007313041249842	-0.3876648261953347	-0.03851886875615239	-1.8986946693191353	-0.6662668902683075	3.6602175655233014	0.40192417001085573	-0.17077874303189733	-5.216127308153384	-3.666727967483096
GM10334_PARD3	1.9011133784421441	1.9011133784421441	0.0	1.8387315725200946	0.26968359421021587	3.1006132979692667	0.14144410675971225	0.04636760213523533	1.2420219347522186	-0.9340083767095139	0.342657254761385	-1.1662656424431137
VIP_VIPR1	6.645916626014677	6.645916626014677	0.5747774975302676	-0.911500544483718	4.933609173845964	6.156569815288109	2.807316700051277	6.222484883399394	1.1111317781782175	2.6849338813111228	5.530258010137002	4.261803037478429
VIP_VIPR2	-0.6507709636067451	-0.6507709636067451	-1.7142227026737797	0.010172948775430799	-3.0885821621984073	0.18056649452050724	-0.45584202841104715	1.3135733726687013	-1.0718219370464772	0.9019435844966598	-1.0753339304787302	-0.09473769532496212
NPPA_NPR1	-0.799911568708626	-0.799911568708626	0.0	0.4932279556295376	7.767349862047504	9.407142073345476	0.5848894903432035	2.4434263818271984	0.0	0.0	-0.289120880212127	6.665607664373366
SEMA3A_NRP1_PLXNA3	3.7933348036499077	3.7933348036499077	1.0603038458266034	0.973570998206116	0.7502947179108013	0.47905653923094105	0.5553356648038856	1.204129661727442	3.006370259066888	1.6423638243163035	2.0928324795523583	0.8725658760087674
SEMA3A_NRP1_PLXNA2	9.65040725975838	9.65040725975838	0.7976642611277328	1.6888993134456223	3.4354449792758204	4.711126917532875	3.206855281126236	2.4855032808295894	0.9928147750652574	2.85207627253378	4.888930384290896	1.5137822378034929
SEMA3A_NRP1_PLXNA1	6.658052264424661	6.658052264424661	1.3006559835824276	1.021434334255186	1.2994884639538005	3.3058327520213053	1.2201805358176405	1.0052572794202297	1.6466444933950708	1.803904941134151	0.7201898534424999	0.8199921755750678
NTF3_NTRK3	8.193273142613865	8.193273142613865	-0.3375803233147763	-0.013880370678138255	7.857893732596864	6.54242565626568	5.770653365947597	11.632849683002037	3.6692760706666023	0.2679208110746128	5.965634867830056	5.677405045109689
NTF3_NTRK2	4.704825766336453	4.704825766336453	1.0260929629437148	-0.05649529373263994	-2.033405268531154	2.7333875357871205	1.4144340183467428	7.523441435619167	3.6703056475051636	2.2529390920673498	3.287583575298858	2.4488530410296767
NTF3_NTRK1	0.0	0.0	-0.38647656628001636	-0.0762760282753695	-1.2168648412995058	-0.6619512127455588	-0.054870814326394936	0.0	0.0	0.0	-0.352214942549942	-0.5066438722203802
HGF_MET	0.07233542044345097	0.07233542044345097	-0.5617131999940602	0.0	-0.5781537669884269	-0.3563517226957732	0.5062487098696495	1.4325859259092082	0.0	-0.44022017010635556	-0.30495985101400486	-0.4304301327836114
FLT3L_FLT3	2.2753566412129445	2.2753566412129445	-0.5796503767687242	1.5945547499803205	1.149827229931827	-0.11392992413275382	1.0332583294623505	2.152488102868434	0.6480550307791085	0.0507303164102176	-0.009959191874052592	1.2829381113812481
SEMA3B_NRP1_PLXNA1	3.409318602971348	3.409318602971348	-0.7783245126833255	2.3636376155459504	1.5352850553166546	0.3509425754858139	-0.43935247729384214	3.666385924883535	1.0757743733892722	-0.40233320447263465	1.217663124338786	0.5855375655224511
NGF_NTRK1	0.0	0.0	-0.6687559985982445	-1.1222391281210045	-0.9763179237862724	0.1362111135860228	0.21471672519880328	0.0	0.0	0.0	-0.3976114578540078	0.9636141395616652
CGA_TSHR	0.0	0.0	0.0	0.0	0.27562978340473343	-0.9524884099239294	0.5965053538083703	0.5194998255090523	0.0	0.0	-0.17212294876625006	8.149208589050009
KITL_KIT	1.5194927923860946	1.5194927923860946	0.22707973786218721	1.3735067364130515	1.2963660980566372	-0.17092015065703134	-0.17523300677919984	6.295546049986083	1.213937299554769	1.040310484628324	-2.5415445342331977	-1.6999489945696327
GAS6_MERTK	2.2348982719015145	2.2348982719015145	2.3314720672490066	6.35033206608184	-0.13947029853474233	-1.2995160324782922	-0.7400784351898165	4.988215080897011	-0.05301701001601622	0.6124677597071494	-0.24205409368827363	2.310688698007715
BDNF_NTRK2	8.827356825091009	8.827356825091009	0.488589734704277	5.24444012313282	7.201808054802081	8.079933746565516	7.708504312396098	14.21679701946679	3.4859172916379673	3.6066287547284004	5.229749064612562	5.946174890936823
GAS6_TYRO3	3.745617350789097	3.745617350789097	-0.6089514519733806	4.841650449863259	3.3227425124588907	2.4162262641316663	4.4367977824360265	9.497281774741003	-0.5440929728014721	2.5009706387046986	-0.3435274752844784	1.6323498525679794
LGALS9_CD44	1.4095682978953152	1.4095682978953152	-0.4639070203489996	0.9249607388201693	1.3140348200499015	-1.0231765149370238	-0.24580343344161207	3.4886863189517165	-0.39025275728470454	0.3880342487099014	0.8223429584559344	-0.6060315675207903
LGALS9_HAVCR2	1.093745223396993	1.093745223396993	1.4594170050655089	3.4568843595539698	-0.02670146867713074	0.14075412948670746	-0.21444451527205782	0.9686219727645664	0.25199867622181715	0.7770195429888144	3.2500083781905404	-0.8904804083417148
UCN3_CRHR2	1.0832214439083145	1.0832214439083145	0.0	0.0	2.9523337781860897	0.7942961054871358	0.0	0.0	3.0996891023640476	1.4841319138488354	0.0	-0.14344887976128967
UCN3_CRHR1	-0.54781867539755	-0.54781867539755	0.0	0.0	1.3258827647070128	-0.1928102640064007	0.0	0.0	1.2755043557793044	3.5097824923118925	0.0	-0.42107237974808265
TRH_TRHR	5.246083991976663	5.246083991976663	1.4541251726422773	2.4927445882545696	5.685783127629575	4.654335339734082	4.471558544541368	4.429394512120044	7.39080798275197	17.44011947416785	6.7521537847500985	12.834842038151145
SCT_SCTR	-0.5066541492765696	-0.5066541492765696	0.0	0.0	2.1142581507378	2.1889901652365946	-0.06981614013617397	2.0125419691269655	-0.11798741827069373	-0.11188085187968379	-0.2815278194770427	-0.22124705855506588
INSL5_RXFP1	1.433797925941357	1.433797925941357	-0.7763660952174403	-0.24122408658165914	-0.28341659833413346	0.401248301501128	0.07870908407940515	0.1516272368980188	1.0416069855420955	0.7841278256688338	0.10125352637955623	0.4574275714642631
INSL5_RXFP2	-0.03278784612087776	-0.03278784612087776	0.0	0.0	-0.902861227046117	-0.35734038836271115	-1.0029826700533306	0.7496911826006275	0.0	-0.33743472005075453	0.0	0.0
INSL5_RXFP3	-1.0306886296616335	-1.0306886296616335	-0.32527111515765483	-0.12146081818469262	-0.37688036738779296	-0.06297861595256946	1.4638566099652004	1.5315931876358402	3.110275875689076	-0.4266366595144284	4.032856298834099	0.43144397714727817
GRN_SORT1	10.537931638670818	10.537931638670818	3.825811087990668	9.117653891010532	8.087559452121297	9.649257853614138	9.966198028645378	15.851376302825454	6.0979776761648115	5.014969572105739	9.544554790761756	11.580401872940664
GHRH_GHSR	-0.5910003467069354	-0.5910003467069354	0.0	0.0	2.3041016615918406	-0.0918674395635511	2.7126029711052024	0.5918223154245144	0.0	-0.11793271607808915	-0.27558799037233145	0.0
GHRH_VIPR2	-0.5641993662701809	-0.5641993662701809	0.0	-1.0212539256645876	0.03244250671773775	0.2881638685092526	0.025050098544760598	-1.0870606291726335	-0.3752045813639199	-0.19604570283433836	-0.8835716860176965	-0.2022469711873373
GHRH_VIPR1	-1.0935649779910752	-1.0935649779910752	0.0	-1.3335968233829565	-1.8478507748025332	-1.9302029189827612	-1.16030573159146	0.6664995949043018	0.7178670191506158	-0.6695954829492778	-1.0671477709735513	-1.4487558546281758
GH_PRLR	-1.130621960738769	-1.130621960738769	0.0	0.0	-1.3186636138420376	-0.04258276594184137	2.8264789402338395	1.6756133027934328	0.0	0.0	1.3999460498143281	1.2686384896854404
GH_GHR	1.4122803820811851	1.4122803820811851	0.0	0.0	-0.5446900809417708	-0.4733334096498516	1.1895157253322997	2.2242689574943904	0.0	0.0	4.007073927771953	0.443348043354501
LGALS9_CD45	0.3622504646387103	0.3622504646387103	-0.7794816785461682	0.38720777350616176	-0.7213787266889885	0.7352861695342607	0.44103773444928485	0.07610121974056255	0.5699861872123047	2.4729322046797333	-0.7675267466603969	4.284622338972032
NPVF_NPFFR1	0.3689012175070036	0.3689012175070036	0.0	0.0	0.0	0.0	2.2047511123753236	0.8500221996075917	0.0	0.0	-0.2783064568091161	0.754634177403193
RLN1_RXFP3	3.7658953653718408	3.7658953653718408	1.094877899770304	-0.5489977837884956	3.551348215816338	1.0676400909601322	0.5516764562961697	1.883900599174992	-0.29844564432359383	-0.2166817315915171	-0.5354529477960012	-0.41682990012850246
RLN1_RXFP1	0.027055842804069898	0.027055842804069898	0.36367671363474585	0.0408209028186731	1.0750960144256692	1.2850889704852306	-1.2286046675761921	0.8544153363425662	-0.7348139276715175	0.7464257513230427	0.9266252398861531	-0.790711986768025
RLN1_RXFP2	0.27031493001582585	0.27031493001582585	0.0	0.0	1.9629294786991096	-0.8729145978027488	2.304715120615524	1.736021967232218	0.0	-0.17137753591759824	0.0	0.0
RARRES2_CMKLR1	3.229922943639129	3.229922943639129	-0.667515293172642	-0.15407983918847665	0.8753055123341668	2.392664009247394	0.5144164360873629	1.0517364784459564	-0.6979140623222096	0.6010361793948389	-0.8117174690011253	1.0535452500859293
RARRES2_GPR1	0.005845515922741559	0.005845515922741559	0.0	-0.8468809166685098	-0.8283693157804979	0.218813425218524	0.30223955948588427	0.9544262111179184	-0.9023979227524822	1.1162085413225706	-1.4096308735810075	-1.0540538217269746
PTHLH_PTH1R	0.7426988367780958	0.7426988367780958	1.0736804974053953	-0.08160990316875488	-1.3231472714841526	-1.2081397174609811	0.49301941054143683	-0.3791593966063046	-1.3758796322430884	-0.852237305207873	1.1133441286064012	-1.7168556309965375
PTH2_PTH1R	-0.5551526647116146	-0.5551526647116146	0.0	0.0	-0.24674539551748867	0.0	-1.2385862901377493	0.9329800140782362	-0.8358144349170239	-0.42984745021975435	0.41717415578645917	-0.6832147200527942
PSAP_GPR37	7.950876175267088	7.950876175267088	-2.0141326612418147	10.475711179426415	-0.21037219953079714	-1.5052608752122139	-3.545165058367485	18.645018424072948	-4.668357783594667	-0.8929395240432869	3.2291682713842476	3.0939393866688096
PSAP_GPR37L1	15.543125494912502	15.543125494912502	2.257409401270041	13.088201715358215	12.01722284815492	13.404528712899273	8.980267914312657	23.427976696042897	8.21552473017057	8.480991969027366	14.164873239802906	15.61516826341776
PROS1_TYRO3	0.8065458927095965	0.8065458927095965	1.7241658713880277	0.19522732672545284	-0.3868473501300904	2.4145419169089775	-0.8569785874685306	2.9708082483592078	-0.029252841138991948	-0.13560854191182203	-0.32245067239736164	0.9177237647107516
PROS1_AXL	3.2244874252073954	3.2244874252073954	1.140388245122995	6.215558887110632	0.5851034403507415	1.7373057565030987	1.951271412939307	5.196851886414288	-1.07319619851458	1.1056954596631146	1.3963998359022332	1.1354640235119051
PMCH_MERTK	-0.8458051735287669	-0.8458051735287669	0.9374338063790044	3.9289635646456857	-0.8136732101261482	-3.5230852638828876	-2.5581184283251015	2.949308171570431	-0.49095658839386325	-0.2976628909762739	-1.8063659811168984	0.268358919361954
TGFB1_TGFBR1_TGFBR2	1.6318814540430049	1.6318814540430049	0.16560526990180827	0.175044901300993	1.9012909713231245	1.5517987844573207	0.996009635558154	4.886683478765027	0.9820919967992682	-0.14809638853848778	1.0550556148043788	2.3223139371254407
WNT2_FZD2_LRP6	2.577109265664331	2.577109265664331	-0.34086301083320203	1.2509208543133954	1.6216360854283511	3.479563062662461	1.0197203705248266	2.6077471705808284	3.453211753048525	1.479357021056165	-0.34837753146822914	0.6483157605022997
WNT2_FZD10_LRP6	2.7033489108921223	2.7033489108921223	-0.6168143116847251	1.3222059156253048	1.1665888293179292	2.6600985909700063	1.6234812653644983	2.2179432871578544	2.8259898536669414	2.0672155873726923	0.9601920986764748	1.0192293998393982
WNT2_FZD1_LRP6	1.6050606941587608	1.6050606941587608	-0.2793177596507814	0.6555587190883425	0.6590703605794924	2.6244037033290377	1.5788601424134205	3.1887672231772393	3.304938554963418	1.741802080473536	-0.8563465182538029	0.9339443193013287
WNT10B_FZD9_LRP6	0.5657673177106392	0.5657673177106392	0.20753641296232042	0.40556353697005443	0.9765534776916138	0.7590671154337808	0.2215317152078565	3.398705230098618	0.0	-0.15804308565054304	-0.9864019514554443	0.36751947608912805
WNT10B_FZD8_LRP6	0.2064887492070415	0.2064887492070415	0.8553985379949853	-0.49480411700105786	0.6070015430852841	0.5826703305388352	-0.204689799475512	3.064578846069035	0.0	0.046007036611711113	-0.8899493903489024	0.6351439282686108
WNT10B_FZD7_LRP6	0.03201070358312419	0.03201070358312419	-0.23935780478071783	0.43578595079467386	0.7294542556768299	0.4298970778418014	-0.3275803135835837	3.3590473556403095	0.0	0.11402326114974869	-0.856507757424734	0.690945582021991
WNT10B_FZD6_LRP6	0.15475640680091832	0.15475640680091832	-0.485627380683567	0.3571940020548302	1.2830830439890315	0.7577948775005507	0.4254991799192418	2.390512537096935	0.0	0.08565341477657105	-0.9204576683429594	0.6104531318871232
WNT10B_FZD5_LRP6	0.056078641917941985	0.056078641917941985	0.2760404982961053	0.12853570319496127	1.0713071933732254	0.6101032167923409	0.4950042855411184	2.995713354101683	0.0	0.13703221125531084	-0.8561329773786429	0.6917366319886088
WNT10B_FZD4_LRP6	0.1899608677064934	0.1899608677064934	-0.022613485794970144	1.2504778073830196	0.732235571953406	0.24238822282370165	0.6310199299694119	2.8710357935550275	0.0	0.08565341477657132	-0.8805616947960117	0.6429915631043308
WNT10B_FZD3_LRP6	1.2566433233032102	1.2566433233032102	3.128644446944824	0.4049555951024574	1.0470430480432338	0.31273591652851984	0.19615873155216548	4.375170732409067	0.0	-0.34888514756251526	1.1965462913774998	2.3834157916013345
WNT10B_FZD2_LRP6	0.44751544949453237	0.44751544949453237	-0.19809462579351608	1.048104754303062	1.0240448638450912	0.0187792519371103	-0.453895514145971	2.741658431171325	0.0	0.8476990591645738	-0.9522340004816091	0.5567857279539259
WNT10B_FZD10_LRP6	0.8420113800244818	0.8420113800244818	-0.17172772585092516	0.606655373366614	0.7396686998594447	-0.03372761047353638	0.2923056592960261	3.2605606021099907	0.0	0.13647625646050543	-0.8799721614902757	0.6436866311597697
WNT10B_FZD1_LRP6	0.25317879066348814	0.25317879066348814	0.1874630462370637	0.2065663220273979	0.575422268450788	0.11522670651695216	0.47851965561206605	3.166100591525304	0.0	-0.12721856510287644	-0.9568175146955393	0.4510735095134795
WNT10A_FZD9_LRP6	6.813275022746386	6.813275022746386	-0.36070308453813654	-1.7530262638413834	0.2927198924563346	1.9877884165265505	1.9857990406363557	3.8102387857777313	-0.30875488112998445	1.068594103264477	-0.7122075993186396	1.5044537650140244
WNT10A_FZD8_LRP6	6.318120616689815	6.318120616689815	-0.4083624464452868	-1.6018110611976117	0.05694596140716869	2.233116505127855	1.7529563844457683	3.5799126908441234	-0.3405259770618385	2.1588877379980387	-0.08762259792853963	2.5611921536844093
WNT10A_FZD7_LRP6	5.735835010745081	5.735835010745081	0.16689974442668506	-1.419411928802808	0.16789479042804792	3.004279012268419	1.4405103767352592	4.494422306179875	-0.19263125334013773	1.3359609151056115	-0.08271016756804747	2.872738370972112
WNT10A_FZD6_LRP6	6.405491305990907	6.405491305990907	-0.9771216269440118	-1.7015221385059494	0.24493854590719505	2.0387702306035647	1.3404056563098135	4.135876774533485	-0.03987095757265956	1.6594845263923372	0.479722445054186	2.653214152432062
WNT2_FZD3_LRP6	3.742381784536973	3.742381784536973	-0.046552897940843864	1.1219893698131798	3.9471898384259716	5.693800903235808	2.778711644657824	3.7343854842682034	3.2788119140369787	0.18501489742442648	2.256154764099831	0.8907695150616382
WNT2_FZD4_LRP6	2.0767082943050035	2.0767082943050035	0.11428286111780413	1.2979171194110495	0.7949056230324669	2.5647895142703434	0.9231958087464851	2.9122313447158867	2.267345178348441	2.2415433745869966	0.34880105635913633	1.2475255377018473
WNT2_FZD5_LRP6	2.2241898767535804	2.2241898767535804	-0.4772509109323585	1.9466337171314059	1.080788285974516	3.62976320092077	1.6184103748936272	2.9297070495285342	2.7902541771321165	2.0756366742889796	0.5264227854331532	0.935505657655665
WNT2_FZD6_LRP6	2.7398243553112627	2.7398243553112627	-0.5834842402085693	0.9524817956589171	0.4531648688476708	3.022175450800752	1.1375836043809846	2.7013515393437935	2.2409153423652937	2.2415433745869873	0.07438585763055669	0.8729599825563131
WNT3_FZD9_LRP6	-0.05887397432331034	-0.05887397432331034	0.009088635496512109	10.259988119649321	0.7424707765121593	1.5026401471073458	-0.04008305385510926	5.500100031486829	0.7040624132849688	-1.2623661036418776	1.489654321681768	-1.9688469719851975
WNT3_FZD8_LRP6	1.3880547659227418	1.3880547659227418	0.6341182929487599	12.383293843168472	1.1346786503893964	1.7881346635494406	0.11483260768505946	5.524547729928738	-0.30741853392786933	-1.1725637006302412	0.957911071862939	-1.4428520265084541
WNT3_FZD7_LRP6	0.45921678834994456	0.45921678834994456	-0.37288266892794025	9.907648507774306	-0.06908467814251328	1.2342800879570692	0.5203250804216993	5.1931059508173	-0.254032719349231	-0.23166092574824562	0.8320998332406386	-1.3065033709788678
WNT3_FZD6_LRP6	0.12799262176206055	0.12799262176206055	0.24381190341735828	12.712815342195174	0.44545011928389366	2.918598292720516	-0.5655934117765755	5.962908051530713	1.177325373893652	-1.1507111739156721	1.5845273361064107	-0.7354457571148437
WNT3_FZD5_LRP6	0.3824748970122901	0.3824748970122901	-0.10606318925640137	10.111873963318123	-0.11036269057889081	0.4059392488005156	-0.10316096327688622	6.061855519921438	-0.22685490498932454	-1.1259973804929144	0.7826561084975938	-1.3275094955431042
WNT3_FZD4_LRP6	-0.04338705802853093	-0.04338705802853093	-0.9776025649272068	11.440522330990675	0.35016306618695797	0.959763344745849	-0.023342363461644526	6.008959287856131	-0.29489009092540236	-1.1507111739156712	1.0386770157027958	-1.4606794437631485
WNT3_FZD3_LRP6	0.6256538450372351	0.6256538450372351	1.1591712626199624	11.912532455967616	0.9079748522363469	1.0272170446031101	-1.06444760998217	6.3068394231311835	0.39682982108516435	-0.8409481376842913	1.0172300346409964	-0.5847850219447323
WNT3_FZD2_LRP6	0.37193082482396295	0.37193082482396295	-0.06232465624720256	9.662977356778452	-0.40358418717902284	0.5193112499323093	-0.16571512539989813	5.30156305765494	0.06784931087335865	-1.2688914999144731	0.13929899586689437	-0.8622473447591321
WNT10A_FZD5_LRP6	6.145692678002965	6.145692678002965	-0.475553262591029	-1.5782852600086812	0.3176189992873117	2.6446596362203465	1.129626517141674	3.79337544951566	-0.1174532436683186	1.42325520307484	-0.1314201951741199	2.638373512371618
WNT3_FZD10_LRP6	0.8518341882757594	0.8518341882757594	0.5658772122401574	12.45249024896214	3.310627614039285	3.1928173301686904	-0.27620553047241575	6.891460144922134	-0.21577646864872763	-1.1214290849303707	0.6689716916123309	-1.024549121365588
WNT2B_FZD9_LRP6	-0.34973901775542604	-0.34973901775542604	0.0	0.6775592053669762	-1.3587710330518787	0.5401882353296624	-0.4840853555720668	0.9213856271720874	0.0	0.0	0.4835587639582949	0.2966027547335856
WNT2B_FZD8_LRP6	-0.16027524550073322	-0.16027524550073322	0.0	0.1552277550238531	-1.0500373433797325	1.0933778174345885	-1.3319097171832028	0.5788345216894972	0.0	0.0	1.0629227077181072	0.668303694762918
WNT2B_FZD7_LRP6	-0.3840546730267598	-0.3840546730267598	0.0	-0.22860297890663792	-1.507199416865833	0.9192972553861701	-1.9170943482019749	0.05940559214122636	0.0	0.0	1.2625449122255246	1.673045994948366
WNT2B_FZD6_LRP6	-0.16859814678629398	-0.16859814678629398	0.0	0.3800082857305094	-1.658524919938091	1.011726726429694	-1.5999597078422676	1.194758877639118	0.0	0.0	0.9757376274461133	0.634890294703326
WNT2B_FZD5_LRP6	-0.421659728288405	-0.421659728288405	0.0	0.1970040406824005	-1.8378563989797874	1.0975497338298539	-0.6706522430861073	0.8082245729221091	0.0	0.0	1.8147611874323322	0.7472316367586415
WNT2B_FZD4_LRP6	-0.6132428177270505	-0.6132428177270505	0.0	1.1197399685878517	-2.0482495727843872	0.4657927609771303	-0.9914078484721611	0.6690345047623689	0.0	0.0	2.295175659990823	0.6765610410468847
WNT2B_FZD3_LRP6	-0.47254506612696995	-0.47254506612696995	0.0	1.7847069659430783	-1.3076501375706555	1.827053510295219	0.48848569589208707	1.079525984168377	0.0	0.0	1.5322613050470861	1.137251908870964
WNT2B_FZD2_LRP6	-0.757309332844636	-0.757309332844636	0.0	-0.32746720410153796	-2.440156663631845	1.015152639895949	-1.6768412092765093	0.10106475354241588	0.0	0.0	0.7194626254995264	1.4334044945927913
WNT2B_FZD10_LRP6	-0.4245862323943141	-0.4245862323943141	0.0	0.07476616502955725	-1.7272652760533433	0.3661729931484107	-1.1784365337831018	1.2020202541689464	0.0	0.0	1.1352505446265155	0.6821249371898205
WNT2B_FZD1_LRP6	-0.7612569905352177	-0.7612569905352177	0.0	1.5565034677661092	-0.8931352719700834	0.5906763879089351	-1.2085362077367863	0.9339187248874878	0.0	0.0	1.314174175247135	1.2414990169968247
WNT2_FZD9_LRP6	2.491337992034015	2.491337992034015	-0.7225132442102031	1.1674859323651383	-0.6517079966664618	2.788603215213359	1.438058286700692	2.3146171214731255	2.51156672612521	1.2475522919563775	0.12514869775368792	0.0893793086295946
WNT2_FZD8_LRP6	2.4681425327732116	2.4681425327732116	-0.8651759487608323	1.0697185413491475	0.7728618861184647	2.297955242672992	1.4496254876714354	2.2658837564950987	4.243689458599119	2.085697287707683	0.49777664152440104	0.7047841665179468
WNT2_FZD7_LRP6	2.030706953367494	2.030706953367494	-0.9301504978218794	1.6001288311325759	0.41090338376509455	2.455559434845046	1.2203102022047014	2.469912304065855	2.703432251875834	2.0019640551241364	0.327487195522377	0.9478530198815366
WNT3_FZD1_LRP6	0.37304943927372475	0.37304943927372475	-0.27373332669396633	13.470696187834491	3.4384666560293136	3.212312470585348	0.2835409058868643	6.744431531098809	-0.5403695910025001	-1.2749456002498882	0.5658030364351836	-0.7588260221770579
WNT10A_FZD4_LRP6	6.215176793230843	6.215176793230843	0.006383363351385155	-1.9046320942393478	-0.10682787997978084	4.185849214087799	1.8115347566300217	3.6770085647439417	-0.03329349344014699	1.210274206349509	0.0012366533626975665	2.364468797616325
WNT10A_FZD2_LRP6	6.42323741507431	6.42323741507431	-0.0890319791002159	-2.057981737864056	0.5459656851854284	2.347152140344043	0.749042266302912	3.4653258965343667	-0.8718005279848028	1.5868594762273893	-0.08877891132051739	1.9216621698086647
WNT7B_FZD9_LRP5	3.4048209518023755	3.4048209518023755	-1.4269418218844965	1.427033208449223	1.2187482447437241	2.998424568797012	1.4603038642859834	2.6965187122672565	0.2899377957876537	1.1632810634370023	1.789364654532526	2.857562284762504
WNT7B_FZD8_LRP5	1.9689421337796622	1.9689421337796622	-1.3037823548450287	2.317154650256935	1.5851797124653977	3.8202781082232593	1.3857596243269568	3.843460372537414	-1.1720304507050943	0.764033378350712	0.7299660163689707	1.1333345967554316
WNT7B_FZD7_LRP5	2.7569333448797426	2.7569333448797426	-1.4283881506387457	-1.2031408236990706	0.2508173952641984	1.2577830109814871	1.9615206516085253	5.874797314741746	-0.048608039165463364	1.7361370205409659	0.3055051567810344	0.3225948087985732
WNT7B_FZD6_LRP5	2.790109244817897	2.790109244817897	-0.21111001867628426	3.91935412370007	0.9862475647078528	2.8762837257055187	1.230116438640041	3.0224997298738354	-1.5348738953468384	0.07399154181018171	0.10920072485227021	-1.3135117346390874
WNT7B_FZD5_LRP5	1.343952220222972	1.343952220222972	-1.4897742190649463	0.7402042672842315	-0.2467019622510268	2.0078925814647444	-0.38705332288557653	0.8422203869256518	-1.0138845783117572	0.2840774968920517	-0.0646342747172816	-1.0776627765630877
WNT7B_FZD4_LRP5	1.725805975503213	1.725805975503213	-0.17704142569646597	1.1139558887865737	-0.9106510367823561	2.5215871193694057	1.99644116536274	3.1016620415509593	0.5660841829659772	1.8375771626067579	0.25319236273547335	-0.18681287918934444
WNT7B_FZD3_LRP5	7.417683683648984	7.417683683648984	2.5566965122450593	3.597268191522624	5.560213756083402	6.845084306629543	9.080069891278926	7.400913984227468	5.910777130906276	3.8373965812972184	3.3234792490049454	3.5923013128368315
WNT9A_FZD1_LRP5	0.13387211899857643	0.13387211899857643	1.0038788891685972	7.339420230936173	2.036122878114613	3.1162692194217825	0.6990893482909468	2.9747563935612473	1.2027323755974184	-0.3339215223446503	-0.8620765469160643	0.3491619969020089
WNT9A_FZD10_LRP5	1.3108004303625345	1.3108004303625345	1.2816048222141188	6.697300082770506	1.1850436641777606	4.061797911846022	1.0748786368935086	3.2781469589341485	-0.9458690826805851	1.105565649972197	2.0194939137409222	-0.6556044986888276
WNT9A_FZD2_LRP5	1.2447900999443673	1.2447900999443673	1.618661753612198	2.9861659697700955	-0.8599524397779366	1.620673115172432	-0.46834626202851976	2.3034940446459022	-0.4499864603503448	0.7413228027568436	0.16864544408846693	-1.202194999540445
WNT9A_FZD3_LRP5	6.505343260581964	6.505343260581964	2.511720852593786	6.6200144793573745	2.9619543780729094	3.009266206674926	4.989256012794296	3.822727930080341	2.0527135927131352	1.6286672865779575	0.14456533078317604	1.2856187450817766
WNT10A_FZD10_LRP6	6.848220969324138	6.848220969324138	-0.40930257212658505	-2.094762781465507	0.06168980069636309	2.1999466372341927	1.3829738303270958	3.3317617189727513	-0.0867585763379003	1.4174808997405948	0.01768422238533768	2.165612855549568
WNT10A_FZD1_LRP6	6.057074000663009	6.057074000663009	-0.20141457074395225	-1.7652374519046776	0.43723536050898987	2.499488522904514	0.5272882456458965	3.9692050209121983	0.5676686221182288	1.6159716505257333	1.613247771807047	2.0981385478280075
WNT9B_FZD9_LRP5	1.4017278951630554	1.4017278951630554	1.7071960247178752	5.634314590546279	-0.03391723874833157	0.8726269287422348	0.14907696737830328	0.701299398371078	0.0	0.0	0.4930464838274453	0.679190134591301
WNT10A_FZD3_LRP6	9.31978896266095	9.31978896266095	-0.31381888450808204	-2.5777948448399197	2.597924614037255	5.463688546565307	3.723241324452728	5.107591897507407	1.837200966004832	1.7425454506434148	0.7717933354243297	3.9116071162522874
WNT9B_FZD8_LRP5	2.2718770079916815	2.2718770079916815	0.34692159463084205	10.971584156973408	1.842794971877672	2.809727409984602	0.6892575058897672	0.2751507448802461	0.0	0.0	-0.8878491051899111	0.2331999952996778
WNT9B_FZD6_LRP5	1.4292126197245818	1.4292126197245818	0.22367507287059843	11.132563568109974	-0.11421197694204134	2.8068789699905814	0.4605906847262583	3.6925430643094272	0.0	0.0	0.7467854614136239	0.037080848286530674
WNT9B_FZD5_LRP5	1.3267957215459545	1.3267957215459545	-0.7234007490975396	1.3598669116592377	-0.6899284463313976	0.24179655045643875	-0.6211798503231934	1.5024599188778394	0.0	0.0	-1.0491291722414982	-0.07285493133887304
WNT9B_FZD4_LRP5	2.2883453947420955	2.2883453947420955	0.8801834245698912	8.405264011432205	0.2372269390167393	0.14625077209102125	0.15993664339697303	1.2419134250256627	0.0	0.0	0.7367024279556462	0.6873403752875182
WNT9B_FZD3_LRP5	0.16453653933102444	0.16453653933102444	0.5273134664772211	10.21818771973237	-0.32253717603171056	-0.740808683561888	-0.4761611266640032	4.825819034976692	0.0	0.0	-0.8767888275790355	-2.220685602829772
WNT9B_FZD2_LRP5	1.6013284602687463	1.6013284602687463	-1.3294049399834105	3.350617040859367	-1.7777859142703136	-1.0827936027906173	-0.8041131956473045	0.3469498058620136	0.0	0.0	-1.403445071715153	-0.3572845815372712
WNT9B_FZD10_LRP5	3.092790401992273	3.092790401992273	0.5037382820826565	12.461784505999928	5.024600296543259	7.226169100170818	-0.7980466794717884	3.4265188708785153	0.0	0.0	1.6129852647378484	0.37444128042616476
WNT9B_FZD1_LRP5	2.162263297549369	2.162263297549369	-0.6940983926016123	11.500852350525975	0.36749065857627716	3.3799437243625423	1.8781314150559767	2.77348013465799	0.0	0.0	2.176438308141236	-0.9529049502917608
WNT9A_FZD9_LRP5	0.08910902427319062	0.08910902427319062	0.4843833039389499	2.6157803429151576	1.160169517237946	1.334141450699928	0.9301688502818467	1.607283812418224	-0.9796146631449356	-0.21991456730054085	-1.0006711263708463	-0.51135619248713
WNT9A_FZD8_LRP5	-0.594607695980921	-0.594607695980921	-0.2918053210485799	6.1392444581616035	-0.8853134191441311	0.9835410591411982	0.1354004734632846	3.9647725916206507	-1.3652754305484969	0.12027976772010197	0.273262803703599	0.34046697820678506
WNT9A_FZD7_LRP5	-1.0686255136499248	-1.0686255136499248	0.45448211364709307	0.7630227190074726	-0.08701153806662651	0.6983713500550074	0.26943077982493213	2.3610196132966994	-1.0976901185405477	0.6772954677570194	0.47521360080391883	-1.1116226991564853
WNT9A_FZD6_LRP5	2.5122657041595198	2.5122657041595198	1.7477326321050233	7.032520390344772	-0.5466459894693927	2.2234248335784286	0.560279182406538	3.8869636902992672	-1.2434776631664615	-0.7960134718448961	0.937922333773617	0.7511074797241618
WNT9A_FZD5_LRP5	-0.5592906451445099	-0.5592906451445099	0.38481669611181873	0.5067891754927916	-1.1830815855649879	1.0707576721563912	0.5311498973661275	0.21941469065302466	1.0199545343412433	1.105565649972156	-0.9057829289786417	-1.1142438657824272
WNT9A_FZD4_LRP5	-0.8691838553182967	-0.8691838553182967	1.5837661423466642	5.785817615221285	0.6950988142322939	0.0788176867415714	0.37764573982034133	2.4081743833287645	-1.298162302875664	-0.796013471844896	-0.2999206012301221	-0.761466248209056
WNT9B_FZD7_LRP5	0.7238973728439758	0.7238973728439758	-0.8453123680497387	0.1882348254790928	0.5707544711480207	0.3496611762172418	1.918227294114811	-0.9531659631328722	0.0	0.0	1.1079097932431172	0.958414062000123
WNT7B_FZD2_LRP5	3.195661131883679	3.195661131883679	-0.22103094055868408	0.08723751066240196	1.2932724021675248	2.5688019924252203	1.9497193903381094	2.257217051055565	1.5470335553590493	1.264811968817495	1.9445791486255157	1.6097175370130639
WNT5A_FZD8	1.3164856671355933	1.3164856671355933	1.2925545794775102	1.214387270095282	1.4402685188534667	2.909607471007312	1.76921024825747	2.7672306369255004	-0.8541190237234926	0.45866522597022874	1.3378245958637827	-0.5800691308429436
WNT5A_FZD7	2.8643455051810194	2.8643455051810194	-1.5053472349173118	1.8153005687058092	2.2886293825611994	4.776164143418622	2.8944038666521705	6.263057383165199	-0.35510650821061573	-0.7729355118752107	0.06517287436532315	0.14612176703855126
WNT5A_FZD6	0.49737130930957596	0.49737130930957596	2.3816010135163346	2.10494198917521	1.0836194628960134	1.7716754477891714	0.5858277906802098	5.747109246004416	-0.05945956095459546	0.0737258607854784	-0.9599092384126785	0.6271337703918903
WNT5A_FZD5	0.307385304506655	0.307385304506655	-1.1574460896339671	-0.19306738399840667	-0.9922632193337537	2.885731697456538	4.152290736399864	1.522480875363884	-0.9452225253853942	1.3123201588807938	0.6833238905127522	1.7003315382058102
WNT5A_FZD4	2.070942808777056	2.070942808777056	-0.9876869493241233	0.8760948923718178	0.5155375586981249	0.1359327298109752	0.5521673698050367	3.476867027128484	2.0266965247154674	1.122423461473032	0.5193944244327894	-1.3476574423161556
WNT5A_FZD3	2.859342728102155	2.859342728102155	2.0356625300297764	2.3449943295486686	4.930906154842437	1.8329637706007866	6.309415891727422	9.484310079177844	0.9861517343428814	1.9727659153897674	2.1270833770262936	-0.5993421631429598
WNT5A_FZD2	0.7345687915948166	0.7345687915948166	0.028721678361982788	1.2189304559015348	1.5988795188541343	4.630057416792099	1.5649180552005675	4.185879803829001	-0.9166345645257774	0.14404530471385824	2.019127810165567	-1.1242753644516028
WNT5A_FZD10	0.9171019349623557	0.9171019349623557	-1.075718262689408	1.6935873332829527	1.7396342250329764	1.1186507766561542	1.0267037278168945	2.3709194597713803	-0.8836208328837211	-0.5454081117589192	-1.4963848064244574	0.3718253183275191
WNT5A_FZD1	2.389801774565339	2.389801774565339	-0.060367502544463325	3.2048480885103805	2.999490543686078	2.3626416610780474	1.2391702596335377	5.338837227337037	0.07706617687498586	-0.4981606158860687	0.45595553656868304	0.8879896275840349
WNT9B_FZD9_LRP6	0.056730039057385356	0.056730039057385356	-0.3371091814639386	11.540231645375425	1.065709674162993	1.020584969204663	0.6083891027530238	2.0312744234361673	0.0	0.0	1.6143511019379462	-0.5151344456856967
WNT9B_FZD8_LRP6	0.5168395083192557	0.5168395083192557	-0.7977121918095172	12.996991603593857	2.0607532871974836	2.0385160366497064	0.8734377777981057	1.8035919069693491	0.0	0.0	1.2219993788624668	-0.945081172431118
WNT9B_FZD7_LRP6	-0.18788008599252087	-0.18788008599252087	-1.2170770293315865	10.310343222432312	1.3950587792236009	0.7221559341207017	1.5478369112403638	1.163882411217063	0.0	0.0	1.8728079018020913	-0.7586821650733078
WNT9B_FZD6_LRP6	0.11331159788754426	0.11331159788754426	-0.7606426258365577	13.275743747495746	1.0441656246363031	2.0727669863422267	0.8070892165146526	3.3726376581360187	0.0	0.0	1.840046023654093	-1.004138639091524
WNT9B_FZD5_LRP6	-0.12233486475851119	-0.12233486475851119	-1.1681779646300188	10.712787513614522	0.8763910901796949	0.6989880168584806	0.26020213814287974	2.40629187287483	0.0	0.0	1.3160951411850428	-1.0838732237019948
WNT9B_FZD4_LRP6	0.5676782819190029	0.5676782819190029	-0.31869625938553575	12.055687658366484	1.228748101358202	0.6111628783868421	0.6381347228967459	2.221422691692142	0.0	0.0	1.808328148500446	-0.7809374545513281
WNT9B_FZD3_LRP6	-0.22887112961932066	-0.22887112961932066	-0.141802279334653	12.96244485006033	0.4770817551367357	-0.21466115384089987	-0.03526809377355461	4.2466415107608775	0.0	0.0	0.34160980960882437	-2.39422580788411
WNT9B_FZD2_LRP6	0.1881933141241878	0.1881933141241878	-1.5824772800842186	10.744775745388994	-0.021795916618948846	-0.13853467343901535	0.039429203938850466	1.8354992625144337	0.0	0.0	0.7204986833867391	-1.160433810462005
WNT9B_FZD10_LRP6	0.6362637246636736	0.6362637246636736	-0.704773872576191	13.732969401464954	3.6630563327251835	4.566946991722188	0.24672017414349695	3.083821053371336	0.0	0.0	2.1067881067116856	-0.8955150544989756
WNT9B_FZD1_LRP6	0.8927835252934002	0.8927835252934002	-1.2011272803252657	13.384926632989409	1.203147555652209	2.661268746516004	1.6669833268043088	2.9989668424824885	0.0	0.0	2.4954375948666216	-1.4571620852045588
WNT9A_FZD9_LRP6	4.464151645437049	4.464151645437049	0.690761281943605	6.759434205324249	1.0602701009563973	2.744946013119017	2.9399892403509793	4.544169985172804	-1.4461067826726037	0.9684135659819642	0.44639400292445136	0.9502778214977704
WNT9A_FZD8_LRP6	4.0220008131110045	4.0220008131110045	0.4200396663472568	7.705492936740137	-0.028559372401496582	2.5828500693295613	2.6140432277542613	5.491389788519804	-1.5190384231715457	1.2825991277768884	1.2556882974219172	1.5507077898542083
WNT9A_FZD7_LRP6	3.7030715356423185	3.7030715356423185	0.6829585249327718	6.549432561468082	0.3788348080777125	2.3763260725702295	2.670455726352827	4.607569337813246	-1.3942078101457742	1.508180941875398	1.3207913434440597	1.1050202921318728
WNT9A_FZD6_LRP6	5.523473778843768	5.523473778843768	1.311342492765081	8.243133566316637	0.12808126596583347	3.203538651684261	2.8738082440341177	5.553978826047236	-1.492855017767481	1.003469538847029	1.53661519347907	1.7104462732777592
WNT9A_FZD5_LRP6	4.536371337593734	4.536371337593734	0.6559325262223342	6.465259899712044	-0.06971557759223836	2.676742937845167	2.8541814946457364	4.042893365494155	-0.7530216464314229	1.5710544825159056	0.9557376136226136	1.0939953634223456
WNT9A_FZD4_LRP6	3.7819967333133824	3.7819967333133824	1.3616006465179724	7.684350050005113	0.7851941918519657	2.026375320240436	2.7558945909047905	4.779060627883584	-1.4998463462025673	1.0034695388470285	1.0738916628344282	1.1432534437687205
WNT9A_FZD3_LRP6	7.059205237702469	7.059205237702469	2.3553965674030497	8.180637185251221	2.4637911909892063	3.6478023219896385	5.316060450519991	4.955794366678905	0.9924166997756373	2.0694871087263893	0.8602694200703423	1.9095129066715733
WNT9A_FZD2_LRP6	5.018512232788555	5.018512232788555	1.3974389542123178	7.030206062171747	-0.11688060317726509	2.8898530957925552	2.124479056663223	4.800108877594853	-1.1559952850163122	1.5286105736911615	1.155637334626892	0.8084042088914453
WNT5A_FZD9	2.803164658575016	2.803164658575016	-0.8141751195222888	-0.32699011489430213	2.162648289907681	0.988375362477452	0.4496226984066241	2.569833438308896	-1.0083378236586276	-0.25841975233829767	-1.4742105662003677	0.7299616674976709
WNT5A_MCAM	1.0173497877786206	1.0173497877786206	0.7451507002551675	2.939047135621333	0.6343453215300613	3.504996006636029	0.1782303655885228	5.728390802006931	-1.35820897535722	-0.4977144222459947	-1.1163242488801601	0.7555286840145539
WNT5B_FZD1	1.3305556566815464	1.3305556566815464	0.0	9.301244808565581	0.5071822981908606	1.4746538724439073	1.1683663793901358	2.580784539400307	-0.737272309360506	0.17596725616135162	-0.8801064629653617	0.24799454273808974
WNT5B_FZD10	3.1324075006717664	3.1324075006717664	0.0	6.54226929284793	2.7825567468845787	1.7596065858938246	0.19406759314182392	1.0289428567253402	-0.48694566918620613	-0.25121994450505586	0.5768923271147289	-0.756956165840525
BTC_ERBB2_ERBB4	-1.9410460166470243	-1.9410460166470243	0.0	0.26606877953164915	0.4133088640376204	0.6026684046618757	0.6909154923304084	0.3947610205206752	1.4819862476734749	0.0	0.0	0.0
BTC_ERBB4	-2.2308406156491576	-2.2308406156491576	0.0	-0.053002612576877786	1.0579255331343327	0.9839712602763723	0.696285040159607	0.3322804402972814	0.4625660386395966	0.0	0.0	0.0
BTC_EGFR_ERBB2	0.5615711813957722	0.5615711813957722	0.0	0.6649268646225427	-0.4591762610814372	-2.0426901261277446	-1.3056282406577244	-0.3271392941416144	1.3471728258035287	0.0	0.0	0.0
BTC_EGFR	0.1482844625562163	0.1482844625562163	0.0	0.24834165566142874	0.653189246385784	-1.6521453786473386	-1.4828182173016122	-0.47998414210453244	-0.4468247100368817	0.0	0.0	0.0
TGFA_EGFR_ERBB2	3.782072720674705	3.782072720674705	1.4683074004691947	3.4220717958790914	1.629021765147124	-0.0329694464042267	1.8470336679185226	8.406948723697177	0.9106402938323376	-1.7281247720810686	-0.542596250332258	1.37589952370845
TGFA_EGFR	3.2749061607528946	3.2749061607528946	1.215571301546539	2.8471576800156035	1.0365843142455011	0.1483477421957968	1.7397222391157428	7.420823206088373	1.0971156435707343	-1.403295537031378	-0.3728000705423583	1.5504187439381478
EGF_EGFR_ERBB2	-0.06851854199171334	-0.06851854199171334	3.742868523224424	3.7622125748304334	-0.2919538374234405	2.9635200351189894	0.010325879339490206	3.2392632178112244	0.47239034713212563	-0.7412259501323054	-0.9015428523936877	0.10677562390439935
EGF_EGFR	-0.5543270744672174	-0.5543270744672174	0.952620510837237	3.2103903723389577	-0.31277208057233297	2.5091314676202385	0.4517443397242004	3.0127768897938005	0.03569592017174025	-0.6694987917090032	-0.8087635801985966	0.3571633199235945
WNT11_FZD9	0.8608156945122067	0.8608156945122067	0.0	-0.9651484308464399	1.4739728714597684	1.514354001268052	0.10397132641481538	1.5455779519552308	-0.5272181624907081	1.4949149497057308	1.2552069280154543	-0.7771644296741792
WNT11_FZD8	0.04011037106481968	0.04011037106481968	0.0	-1.1718258894465472	-0.07840332706359712	-1.8048931730527555	0.7462241375474531	-0.532102282674058	-0.28395276916007195	-0.2848283269936862	-0.5156193552707315	-0.4084917706111132
WNT11_FZD7	1.8605184821548604	1.8605184821548604	0.0	-0.7715139914788299	1.8211009677787953	1.30565860598545	0.4522256159701506	0.8613501631405268	-0.22202384517756052	-0.18314595718827434	-0.29533341477189984	-0.27966056645253823
WNT9A_FZD10_LRP6	5.125327017307214	5.125327017307214	1.0462449046579922	8.00875237707225	1.0278989160406853	4.2953571906795425	3.176624288388811	5.271298044533165	-1.3045841991093983	1.5646805412036442	1.8488917730728165	1.1785546520473322
WNT11_FZD6	0.35494973855590184	0.35494973855590184	0.0	-0.03484210502973085	0.5242140485344469	1.6820133578005654	-0.24802408827159236	-0.5594007722314158	-0.2648729602111139	-0.23101815066393364	-0.6006509064436516	-0.43225163138037176
WNT11_FZD4	0.8661282802331104	0.8661282802331104	0.0	0.9097099913045558	1.1206454160704264	-0.6619639827614506	-0.2836220110288198	2.6018856215122694	3.583310507502523	-0.23101815066392997	-0.4589915735406957	-0.40849177061112507
WNT11_FZD3	-0.2437005100832619	-0.2437005100832619	0.0	-0.8960912186663613	1.311897306075002	3.469682596516637	-0.10300823923910526	0.2770968168190106	0.4996757366731735	-1.1973953886957893	0.9780439265552111	-1.534519773405154
WNT11_FZD2	0.10752847694988649	0.10752847694988649	0.0	0.22417499063648724	0.2759055733486293	0.9704996295799366	0.36467476419916917	1.7549363755772946	1.4773821357429409	1.746200166771571	-0.7754674136034216	-0.5182322843443736
WNT11_FZD10	-0.9197990558550226	-0.9197990558550226	0.0	-0.16184671283629556	0.7160064331259569	-0.34047313029882337	-0.9464235114229457	0.005927625858249893	-0.16724730241724875	-0.12923366717100998	-0.4479916369228769	-0.38272193894952383
WNT11_FZD1	0.43302450834723527	0.43302450834723527	0.0	0.1183972875991804	1.2844332658098647	3.812188099242693	2.202267975473813	1.2194419497526752	-0.48934603182318265	-0.4824435665171386	-0.9024435831163943	0.8560042759703115
WNT5B_FZD9	1.4756462138995647	1.4756462138995647	0.0	5.247170076735396	-0.30496962056461246	0.4492143746443318	0.48417743116095846	-0.16166172227384265	0.5533179590613089	0.0394153407312458	0.32295224811686624	-0.8509628634766837
WNT5B_FZD8	0.7241805358889525	0.7241805358889525	0.0	7.82373242454676	1.1024304574051071	-0.18577838279966763	0.8463203883695694	2.267166355026893	-0.8267372280300208	-0.5536835568252875	0.2914352669531006	-0.8079243257073199
WNT5B_FZD7	-0.1383424770001894	-0.1383424770001894	0.0	1.0881559121082975	-0.48931335200136516	2.307730951358209	2.0494441814450988	2.2769988872128666	-0.6464292595617603	-0.35602113759011617	-0.5060510881460709	-0.5531190364988213
WNT5B_FZD6	1.1423597107100527	1.1423597107100527	0.0	9.355881422092768	0.5584915312086817	-0.25851059107009383	0.5584034441743386	3.38765814537901	-0.7711857769613917	-0.44908086460668933	-1.0292098001727064	0.2855701278056318
WNT5B_FZD5	1.16504230247626	1.16504230247626	0.0	2.143503317367509	0.1361062074331851	0.381920064247764	1.4189464172225752	-0.38089388287017156	-0.5208931229604368	-0.2512199445050579	-0.5851078498461958	1.1395387443741798
WNT5B_FZD4	1.7663284361145268	1.7663284361145268	0.0	4.998965481455164	-0.6050057233758493	-0.6668780456663835	-0.6724897253716698	1.750089840567816	0.5696321997999299	-0.44908086460669455	-0.7864778369881813	-0.8079243257073152
WNT5B_FZD3	3.6601886844322697	3.6601886844322697	0.0	8.632133011588232	2.8035497768171274	0.5231060642062931	0.4710927013264832	3.26101013535958	0.716920719244396	0.6805551870408404	-0.007867942745863743	1.4748525195302906
WNT5B_FZD2	0.6692564071904331	0.6692564071904331	0.0	3.8478725254360744	0.508103900520177	1.6283965821888458	0.8364378451570931	1.801443875812647	-1.4814300362766337	0.2406702526316833	0.9627334947020768	2.8773079844155256
WNT11_FZD5	0.7750312346236434	0.7750312346236434	0.0	-0.5957528955651938	0.9614349982174941	0.40616860957646206	0.14629125281111904	1.6574719889832374	-0.17890696062339642	-0.12923366717101117	-0.3414712533036554	-0.2913315544457336
WNT9A_FZD1_LRP6	3.7908963860892917	3.7908963860892917	1.0412924371409853	8.369375720713972	1.6532186925943824	3.777190176667927	2.6556730056157973	4.849116522556897	-0.21508576313775835	0.9585557551809509	0.5345396982324608	1.4834778664959294
WNT7A_FZD5_LRP6	2.0188011808271904	2.0188011808271904	2.0589544439582292	2.838492207774879	1.9732259527197227	2.0274439640005877	2.6239562538479952	7.361793882759924	3.2862755809351953	1.0976769934538955	4.29357483830405	1.506207772132784
WNT7A_FZD4_LRP6	2.277650213055067	2.277650213055067	1.7912960065897685	4.35016628805817	1.4398943355852931	2.1443417802842206	2.692292211919543	8.15579584339986	4.020038338541709	1.5220653069554904	4.366242254878792	1.5551467342482024
WNT7A_FZD3_LRP6	3.782433092450188	3.782433092450188	2.6820588134589016	4.574448078976702	3.213756287501373	5.0903002028304885	4.0658460935593075	9.976575287017734	3.2777472281473776	3.3092427801400226	4.67148365942908	2.4367377195325695
WNT7A_FZD2_LRP6	2.409380278798533	2.409380278798533	2.5113206970029354	2.931619334989315	2.0271888405243295	1.3944722431696714	3.14235320032518	7.759016481040476	4.337951640120197	2.9855371192414837	4.5094498164129515	2.300903436866028
WNT7A_FZD10_LRP6	1.7629852836274789	1.7629852836274789	2.0193404909032493	4.108198003902791	1.9909639419745546	1.8785808957234396	2.7798220266170173	7.646698596155299	3.449411647022071	0.8902347490622052	4.415370355536988	1.3831170486283395
WNT7A_FZD1_LRP6	2.088343107609342	2.088343107609342	1.0124768782953053	4.731736135929741	2.4609631162416803	3.7459809064479663	3.270376441288789	8.363092268103015	3.009743398350741	1.4127122840368476	4.278553425553182	2.3173553313864903
WNT6_FZD9_LRP6	1.0286391948455513	1.0286391948455513	0.0	2.6909893458560736	0.8620691191049369	0.2824914105066428	1.9441814658701408	1.7245051746392668	0.0650761869573383	0.4193524852991703	-0.6122028711251698	-0.7235924910036752
WNT6_FZD8_LRP6	0.7774300947956548	0.7774300947956548	0.0	3.2584642234219117	-0.41532907193105284	0.719716371750089	1.4583473218546006	1.7653939371543381	-0.8943903028687399	1.5332987593247787	0.6440149019150446	-0.8170608466539256
WNT6_FZD7_LRP6	1.2338031541662025	1.2338031541662025	0.0	1.9482967601141108	1.0565530665133005	0.5887406272488546	2.028944724367303	1.741082580250542	-0.8756987997253289	0.9292772382594657	0.03732477765602717	-0.7225289206215656
WNT6_FZD6_LRP6	1.2226418256540923	1.2226418256540923	0.0	3.9374234036561795	0.2576630787851524	1.6348941740716745	1.3960873793585056	3.493670903344462	-0.8932236109522996	0.870413797068344	-0.21716356720652033	-0.32030372516323546
WNT6_FZD5_LRP6	0.7178718086437953	0.7178718086437953	0.0	2.8816811606975565	0.06982338777470265	0.6955434765333043	1.7713686687847445	1.6675367750141985	-0.8660098086189639	0.9648095297658533	0.5110114878218316	-0.19061517545303056
WNT6_FZD4_LRP6	0.2777610091450145	0.2777610091450145	0.0	2.2504040908356977	-0.20520064619142356	0.6754383484547953	2.00148125461652	1.9139957823442448	0.3109475864478582	0.8704137970683438	0.41476144902978324	0.24946576213264202
WNT6_FZD3_LRP6	-1.3216445040521236	-1.3216445040521236	0.0	1.96805916819554	-0.1117644823583634	0.723396648114578	2.388384424812556	1.6341025833266338	-0.08663570758172193	1.1115506100391688	0.8258790102022813	-0.6446442988213898
WNT6_FZD2_LRP6	0.7690260232446373	0.7690260232446373	0.0	2.609334629560729	0.9056687942727697	0.4753362607661605	2.8241405880977632	2.3928474994869076	-0.9851293347348906	0.5211348897862479	0.48259422008727704	-0.40977692231176455
WNT6_FZD10_LRP6	0.7328865179348748	0.7328865179348748	0.0	2.210865921127516	0.03277074586313478	0.3493365693072908	2.9025243267524155	2.413263611983456	-0.8621372859929215	0.9608951910916222	-0.070944774586561	-0.2592038278486586
WNT6_FZD1_LRP6	0.008460369843341295	0.008460369843341295	0.0	3.3798632618190876	0.6032286562991134	-0.09275012750362227	2.7527907586191853	2.3384599212811525	-0.9280864758109297	0.49238044289054117	-0.13589035255754947	-0.29708405831991447
WNT4_FZD9_LRP6	3.746015033266443	3.746015033266443	2.0244853274352104	11.172217467871825	1.6192910727065228	1.699560844665818	2.884065814035418	6.0773251062911005	1.420018708392392	0.5377444658964226	0.4207004561928112	2.6505576507149393
WNT4_FZD8_LRP6	2.700593755148852	2.700593755148852	1.1951201629945227	11.84168699106804	2.768766778178558	1.3920210571392713	3.4676793573643123	6.677317547156628	1.9742050817871923	1.2538960952202514	1.6987317364724408	2.3442966093023903
WNT4_FZD7_LRP6	2.7384978326955474	2.7384978326955474	1.2349528881328244	10.58841045811113	1.0628131886849463	-0.3374224015050227	3.532018836715061	6.249621132564187	1.7422893375858053	0.6486677374256709	0.9132652743421602	2.178591817096184
WNT4_FZD6_LRP6	2.8008330786799878	2.8008330786799878	1.389343864043836	12.195557306838506	1.9063706847889046	2.4481983612961913	3.422077220093652	7.729723179257848	2.7190220524942	0.49436351932669703	0.6122084237892552	1.853631395421352
WNT4_FZD5_LRP6	2.9865454141056724	2.9865454141056724	1.0951892273879362	10.822869602628096	1.928283334307504	0.7672530413620514	3.1772435182099343	5.380066458400736	1.479724237845532	0.3639766115235217	0.33901470745723905	1.5779628836083055
WNT4_FZD4_LRP6	2.800796567374366	2.800796567374366	1.5299801159438187	11.348600876208472	1.6269602627386834	0.9436724297378974	3.6725364285389617	7.041343738867327	2.0946589492384984	0.09650553486168775	0.7363736390964488	1.890061090892306
WNT4_FZD3_LRP6	5.37489523669175	5.37489523669175	2.4835585154865343	13.6224731519371	4.130257516522251	3.808815931233972	6.615660147595079	8.291245581027542	3.561501077764425	3.107194105252684	2.9469961506789994	2.508976792782605
WNT4_FZD2_LRP6	4.179377699670892	4.179377699670892	1.6991905166603083	10.693722788657656	1.1330790427604236	1.4850163693383531	3.4360818469760415	7.129367003006002	1.1494440359657372	0.32455152982555563	0.5580452090079043	1.8605725737176666
WNT4_FZD10_LRP6	3.5240094211612067	3.5240094211612067	1.2024996641288925	12.649275161560643	4.596783226421794	4.429888795189725	3.1976986925616244	6.968004959857496	1.7014927520906113	0.5663371374783224	0.9876304207867086	1.6037616089256326
WNT4_FZD1_LRP6	2.759137997980093	2.759137997980093	0.8434556551044442	12.46620045493759	2.9875499532448453	3.113479047305337	3.815369202651342	6.940607994767389	2.225326157927861	2.2274837664199576	2.3117538111276263	2.3981634760222335
WNT7A_FZD6_LRP6	2.2861224923726895	2.2861224923726895	1.453995536576754	4.691489800520019	0.9100092942751401	1.5964436483230977	3.0154605051037864	8.252898285672996	3.8802456972533985	0.6137794218333649	4.0787344114242154	1.218524294252942
WNT7A_FZD7_LRP6	2.564133644833673	2.564133644833673	2.1596930572903648	3.26392025063841	1.3260904531011677	1.7859852819507933	3.5148379629769386	8.433372630789481	3.1126442597078507	1.3789383907634687	4.456502124461228	1.865055994107078
WNT7A_FZD8_LRP6	2.504234820170902	2.504234820170902	2.493002832543998	4.129600598483952	1.225487493742459	2.3751306333937685	3.0200965706364578	7.733684017184356	3.5552696457367845	1.1745233661475285	4.424037765329125	2.035204937543744
WNT7A_FZD9_LRP6	2.086635357167929	2.086635357167929	2.314044707265898	3.696074674076403	1.2681790778911033	1.8000920261816433	2.0418961607149573	7.648800363117621	3.502822242908631	2.3339052047512556	3.6779583520286043	2.7400736915204047
WNT7B_FZD9_LRP6	6.300579281588974	6.300579281588974	-0.8572968028477085	2.0065763391029785	5.086755995711291	5.319012206084107	3.8288597079344777	7.045417812803837	4.857486627806871	1.7729656621331489	4.576819681456934	6.8566898309485405
WNT7B_FZD8_LRP6	5.572569071493959	5.572569071493959	-0.8320738822007665	2.2973424884577693	5.348279656263297	5.782657044621529	3.8224845122870454	7.412760709266184	4.834121342150473	1.6131409416540272	4.386935346171159	6.379575415901226
WNT7B_FZD7_LRP6	5.937049984301578	5.937049984301578	-0.8699681304057203	1.169233104004862	4.632555521424983	4.327272471599437	4.174048046272748	8.05554869831917	5.353217268692026	1.9346151583505313	4.381473646734725	6.157158507560224
WNT7B_FZD6_LRP6	5.996990913880042	5.996990913880042	-0.44420951811561943	3.1960387406502155	5.019280634765727	5.197468897465748	3.869201935736619	7.165848044069777	4.738071070067891	1.3758786495440336	4.133394444238454	5.3184317085882835
WNT7B_FZD5_LRP6	5.614984927983668	5.614984927983668	-0.8485710560276473	1.833278520367346	4.681346801050068	4.907699098088789	3.045224147853884	6.386792860565077	5.1284458256276775	1.4607259322614063	4.230125381383611	5.745013318653676
WNT7B_FZD4_LRP6	5.373961482507317	5.373961482507317	-0.4262379503592306	1.790226790605227	4.008870593022306	4.966576162536904	4.228963608262697	7.026137586940905	5.565867727277206	1.949746103318619	4.264582097608077	5.947303176679427
WNT7B_FZD3_LRP6	7.887632158518638	7.887632158518638	1.8417217474231757	3.352576158499143	7.02130804786622	7.700119918165265	8.806842264275081	8.583902438482355	7.691830551619343	3.9056223665056597	5.181431589911377	6.594868643736384
WNT7B_FZD2_LRP6	6.294585537117292	6.294585537117292	-0.45294167921135564	1.4698729908783343	4.964737218418307	5.038779472468122	4.165207777797528	6.743411004904728	5.55038569615423	1.8800516449128617	4.795785196954289	6.465379724170343
WNT7B_FZD10_LRP6	5.937447340269714	5.937447340269714	-1.0507773373503466	2.095298332783736	4.502897659243656	5.410434280732057	3.301729414484535	6.656377643529254	5.092873971192198	1.5724049331136114	3.701147675976055	6.247875933935275
WNT7B_FZD1_LRP6	5.390305620253379	5.390305620253379	-1.3177318444341275	2.4340167728293225	6.1753356932543095	4.487077960450347	3.6215712829860305	6.683768149535069	6.474822422573241	2.473210004133732	4.4998904594449485	5.232061947202922
WNT7B_FZD10_LRP5	2.4378544553057018	2.4378544553057018	-1.668956893409631	1.8308165235684886	-0.18577015265736208	3.0488802493722478	-0.1911610581357986	1.2097269823684829	-1.3036764643642456	0.7637868978991729	-1.4917021266561261	0.8709446770150379
WNT7B_FZD1_LRP5	2.1936303135524913	2.1936303135524913	-1.703067559990286	2.393556372956736	3.5351295691536024	1.9722660473575298	1.3661389580926637	3.2816050913611194	3.763614234939004	2.402216040744751	1.7697572286004373	-0.3501326376024583
WNT7A_FZD9_LRP5	1.2084933586560391	1.2084933586560391	1.560508858867187	2.8096373632718175	0.16283234896470866	1.8880029110467538	-0.20156122807517654	3.4697387321923823	0.6041800557693288	2.8605715201319875	0.32655196441127166	2.545664891311351
BMP7_BMPR1B_BMPR2	1.5257537345728185	1.5257537345728185	-2.155195530366315	9.96348304455019	3.2261719643214586	3.4006227220096585	0.056105779691009564	6.931990720918673	2.2065283790207926	1.6209170076419017	1.7591254169392785	-0.12208734039015116
BMP7_BMPR1B_ACVR2B	2.4898582320015237	2.4898582320015237	-0.28174731102643324	8.855021395058516	1.1495287145713777	4.381785065442506	-0.30708868685607	4.453229216454856	1.5970560411417536	0.23029440554157607	1.3912959339725333	-0.5649119722633296
BMP7_BMPR1B_ACVR2A	-0.1810085509058094	-0.1810085509058094	0.21275371387656464	8.550489458771217	1.604044779821176	1.352049285476055	0.8166939017646722	4.444681989456829	2.607886917291492	0.7897176200307129	2.4773234460919755	1.6063922535386213
BMP7_BMPR1A_BMPR2	1.779860418798807	1.779860418798807	-1.7002869214821659	9.086033051016711	3.650263734074522	3.8653431634497717	0.3899982252835569	7.23519146671922	1.2412738342010814	2.4535113512526827	0.5259132551315804	0.1707814553365836
BMP7_BMPR1A_ACVR2B	2.7860032959031367	2.7860032959031367	0.23381572762164446	7.378373530168271	2.2957352471381784	5.076848000534184	0.268398311507421	6.2037987114842545	-0.482319305956736	2.247763457687284	-1.176074448962135	0.17966757148274756
BMP7_BMPR1A_ACVR2A	0.4980263913077458	0.4980263913077458	0.458375097929605	7.641571920417	2.4048986034524966	2.3963650227762128	1.036854433754884	5.534993894759682	1.505208076632817	1.9026740053590923	0.8522060883530229	1.7518999193731375
GDF9_ACVR1B_BMPR2	1.1711971013344165	1.1711971013344165	1.3387712871144062	2.159150657014961	2.344520764410697	1.0904084773319398	2.5065366242605323	4.602307572939147	0.69743355916826	0.4370282571748729	0.3025551088053834	1.7845947347992883
GDF10_ACVR1B_ACVR2A	3.332308058345989	3.332308058345989	-1.1748223434068483	4.007211245167831	1.2286850519106498	2.04207707920588	4.554934197060235	11.434428653876694	2.3839742863967692	1.5640621116005131	5.525870690698813	4.3130954630743705
GDF11_TGFBR1_ACVR2A	4.128095331467601	4.128095331467601	-1.2945795452753597	9.955524667561422	1.9827932321927013	1.5341660456721824	4.763390073379214	10.863122173811744	2.5788037569760784	-0.5178849000671936	0.5303749053751153	-1.3765821544206942
INHBA_ACVR1B_ACVR2B	5.429935585134491	5.429935585134491	0.14826797954763576	1.1056855407903943	1.9463837292281245	3.49375279706738	3.304099001789668	6.266121610439616	2.089888873382253	3.064866274659908	2.0338277152358764	2.122632327845388
INHBA_ACVR1B_ACVR2A	4.932008311012338	4.932008311012338	1.22520969749623	1.3821169673891651	2.6650468955215296	4.657697601779332	2.3332028683373323	5.036662278228179	3.1065116009728526	1.617685236452694	1.9831587010770122	3.045054058721849
NODAL_ACVR1C_ACVR2B	1.1598366389317822	1.1598366389317822	0.0	2.2219779352301696	-0.21451730885093662	1.649117294808065	2.4059914763803523	-1.3619996668503014	0.0	-0.2117743032758354	2.078161091637769	2.41039541436456
NODAL_ACVR1B_ACVR2B	1.561860076672509	1.561860076672509	0.0	1.2917378891445537	0.5420200039112346	1.7163015684406602	1.3466272025165253	-0.10782820096676063	0.0	-1.2980780399109666	1.41095774006539	0.34846641536468165
NODAL_ACVR1C_ACVR2A	1.1354897322278128	1.1354897322278128	0.0	-0.14269043990911034	-0.958755253233405	1.7686656392509148	-1.0406556220684338	-0.5647292316101469	0.0	-0.9692604429725421	0.06058507893709495	1.9754351168158835
BMP7_ACVR1_BMPR2	0.9086569656864263	0.9086569656864263	-1.192744381729168	9.695920620104243	2.3180025987162862	1.3138510844360733	-0.08921385604898675	6.929795911011551	1.4753387213697802	2.2615242078904836	1.448111248877303	0.41354406388432496
NODAL_ACVR1B_ACVR2A	1.4580643243760014	1.4580643243760014	0.0	0.31831879113166245	-0.02121008914045904	1.7321562640480863	-0.4526875923091614	-0.07558228954037415	0.0	-1.4877585554036008	0.7325112202357663	1.0675184007390037
ARTN_GFRA3	-0.1730790139619676	-0.1730790139619676	0.0	6.804007096886079	0.5022632959798656	1.231972336567472	0.8794821735146435	0.6917784548044208	0.0	-0.25654527029254226	-0.5634935945273359	-0.6800873372533925
NRTN_GFRA2	-0.15674695273802067	-0.15674695273802067	0.221297012731753	2.861180995515833	2.5234374372967356	1.3726077769445937	0.8801697718486995	3.203841543222522	0.8722970630320467	3.400869798632785	0.8214894187126525	1.0537725845466035
MSTN_TGFBR1_ACVR2A	1.9245753431533028	1.9245753431533028	0.0	2.1666670121710627	0.6061847183674123	1.4192598853355398	2.097513991629483	2.844880566091166	2.6906661835181827	3.3934908185208794	-0.19967102580480978	0.0
MSTN_ACVR1B_ACVR2A	2.9440302723004415	2.9440302723004415	0.0	1.5707766144176352	1.711381520458168	1.2370847570950418	2.291799840658609	3.2848374185834386	2.191559872549597	4.334132722502038	-0.014955880691042072	0.0
MSTN_ACVR1B_ACVR2B	2.1130021259894205	2.1130021259894205	0.0	0.31137821513727987	0.999298636064501	1.0060037829998545	-0.002192020766380488	1.7791886839277307	0.09803601187567339	4.37867137364614	-0.22781097941281198	0.0
MSTN_TGFBR1_ACVR2B	-0.11464949514544168	-0.11464949514544168	0.0	0.28726474668419366	-0.8228962329333125	1.042258599686205	-1.3603798625821213	0.5074633272817893	-0.29746063728904465	3.1481330684859294	-0.6901714382258455	0.0
GDF11_ACVR1B_ACVR2B	6.101508753733095	6.101508753733095	0.8554478870235845	12.939600192620098	3.2763442671769067	1.291564997858909	4.824852119322172	12.239448853626413	2.166850039421935	1.59782092394831	2.668434302836027	1.2210900375831377
GDF11_TGFBR1_ACVR2B	5.513668765084687	5.513668765084687	-0.7835728947575661	10.338094253168945	1.8526881515094014	0.7184541137854085	3.3447587860945815	10.621997054281387	0.37618546420274285	0.832572155246174	-0.4552649817057423	-1.1427418119729822
ARTN_GFRA1	-0.20910260011396864	-0.20910260011396864	0.0	4.783725102420918	0.3233980433220831	1.4871952618139679	1.202975684041041	0.20671909950448206	0.0	0.9819536592766305	-0.7906747215709733	-1.0088925748574937
INHBB_ACVR1B_ACVR2A	3.444654128334346	3.444654128334346	-1.3257592318851188	7.642495327241318	2.671591132547334	2.2708258669278347	4.577235166835143	5.803796465943981	0.13237331758012183	1.5867495606715913	2.2876485207870294	2.009183704031115
BMP7_ACVR1_ACVR2B	1.2902091193856686	1.2902091193856686	1.3965435337704575	8.485678063067924	0.4216030813945387	1.2354715712047766	-0.46384920390874873	5.5848305082713185	0.16420641413135093	1.8397797779960943	0.6994036365177064	0.650550539307907
BMP6_BMPR1B_BMPR2	0.2226895682030148	0.2226895682030148	0.093008173506373	3.7431095811771664	-1.086530708028543	0.9035399762067318	-0.7196369958709358	3.068626294572902	-0.893984464810362	-1.1481496439812586	-0.9657976500575712	0.34111169782751855
GDF5_BMPR1B_ACVR2A	0.46789276053500894	0.46789276053500894	0.0	0.0	0.1756014602308705	-0.7464046373414082	-2.405697432112838	1.009124066849193	0.0	0.0	1.3019641016261592	0.0
GDF5_BMPR1A_BMPR2	1.2298463287054067	1.2298463287054067	0.0	0.0	1.3246770017050455	1.0127383355505102	-0.7356071585617731	1.378079878463577	0.0	0.0	-0.6961011674954469	0.0
GDF5_BMPR1A_ACVR2B	0.18997478927139938	0.18997478927139938	0.0	0.0	-0.8917375322795402	1.1693642997506615	0.3458377429476906	1.019039033585432	0.0	0.0	0.8318610306530927	0.0
GDF5_BMPR1A_ACVR2A	-0.4111647363961388	-0.4111647363961388	0.0	0.0	0.2856461158251416	0.052869088931353676	-1.410625936032493	1.428156980278067	0.0	0.0	0.8961168999488721	0.0
BMP4_BMPR1B_BMPR2	1.9376657285009236	1.9376657285009236	0.19785141544239251	2.5927183319523186	-0.9918455790284205	0.6617617440978686	-0.1988957749031987	3.7437177661815153	1.1739996717744547	1.0661694772552062	1.245889422692602	-0.6297436000567554
BMP4_BMPR1B_ACVR2B	0.7219558452941224	0.7219558452941224	0.12712956690788071	2.862250517735968	1.2747326914557309	0.9188494374917879	0.9941908803459342	3.1304028135667847	-0.8647061953150342	-0.6725650889374457	0.19595483571040204	-0.003969310451395623
BMP4_BMPR1B_ACVR2A	-0.5481639452610874	-0.5481639452610874	-0.03889387772884067	2.4231136566922524	-0.2693738433725679	-0.06828332312090762	0.9579378468837405	2.375787313703244	-0.5489051261951824	1.5025270094950023	-0.07339319793847374	-0.868907510495506
BMP4_BMPR1A_BMPR2	2.380049461596906	2.380049461596906	-0.3439538454421545	2.97933903869033	-1.219320809524109	0.7496207138661383	0.19899780035180753	3.3748609072977493	2.1170823863607056	1.182400219788785	0.7738903413257153	-0.48262165019284436
BMP4_BMPR1A_ACVR2B	1.9559198715751667	1.9559198715751667	-0.8613946762583073	3.4935819882273975	0.38436381311025386	1.0359101138836717	1.3041819561286876	2.805532424490339	1.4838562833514923	0.05104680242374714	-0.5828957172812289	0.17853855062512594
BMP4_BMPR1A_ACVR2A	0.5219851697413169	0.5219851697413169	-0.7146975514249996	3.0770813625805284	-0.6781726903612809	0.19677963025797993	1.1778916118919727	2.2793297925485922	0.6141020493152681	1.5802906378840769	-0.5021860341205328	-0.6465180850239336
BMP2_BMPR1B_BMPR2	3.0957439552561272	3.0957439552561272	1.7474916431150809	1.7225299823266516	1.5095196334868426	1.5512802272213815	1.7041599014524245	7.535974522903021	0.003968164860012997	1.7205355103238307	-1.9748095569591337	1.1466313818512122
BMP2_BMPR1B_ACVR2B	1.3326885176331797	1.3326885176331797	0.1630890628449589	0.7201864903731015	2.259373919081626	1.074014575801275	0.5647246500321965	5.4966301516567775	0.24592664197776434	-1.1926139454890503	-1.1367819910256773	-0.04365097647486056
BMP2_BMPR1B_ACVR2A	0.33602519739973224	0.33602519739973224	1.197428849654695	1.8989137334692838	0.28811286224097993	0.7713573531521813	-0.3689687574670944	4.632804162404519	0.07710309502832877	1.4937971088112378	-1.7047644691063186	-0.7876827341260265
BMP2_BMPR1A_BMPR2	2.873760374605733	2.873760374605733	1.7814083187684358	1.7820927645536035	0.5472981028030947	1.1494891807391199	1.127580357330743	6.6423312195979305	-0.1223819020269361	2.4312865072935996	-1.6803063927456408	0.8821650276533431
BMP2_BMPR1A_ACVR2B	1.6040679647543266	1.6040679647543266	0.4968355447248042	1.1025502004439889	0.7103423031107069	0.6552782286248038	-0.017648456554693156	4.8111534307082735	-0.08381383650313043	1.0743919643724864	-0.5398338766601128	-0.3521879818470723
BMP2_BMPR1A_ACVR2A	0.6878386227478012	0.6878386227478012	1.2041325354347692	1.9751398486378988	-0.5831040527034835	0.4708678755535394	-0.6320536579944708	4.2777873018079955	-0.06519717896308942	2.375347804968806	-1.3352615407675128	-0.8908950495925854
TGFB3_ACVR1_TGFBR1	1.6404740907462132	1.6404740907462132	-0.14042521274096872	6.980175147495343	2.2753513286814493	3.1000929908445545	0.507388579923196	7.339118217234902	0.03757370095124173	1.6352467756452242	-0.578975199778832	1.3674962320872068
TGFB2_ACVR1_TGFBR1	9.122957965340666	9.122957965340666	1.1772551291677802	6.823865217769234	5.942611441209499	6.1991198085888435	7.653633619960251	16.994335063517546	1.1641330927269333	4.781501403342646	3.9650810397117207	7.023445690418194
TGFB1_ACVR1_TGFBR1	2.4328127050323944	2.4328127050323944	1.1873410487850422	0.48276673645455	1.6413778026819148	2.2356175667751135	1.5453701951033558	5.0166282342786745	0.025773360310492717	0.5732458301341242	0.7312074991060957	2.39590405005885
TGFB3_ACVR1C_TGFBR2	0.17568905365350523	0.17568905365350523	-0.04831897816964062	5.784205827219137	0.7579336402625532	1.490521119652022	-0.5015720123750769	5.708203123889194	-0.6582485248263457	1.6907879022503052	0.29847822476696484	-0.2208459875518756
TGFB3_ACVR1B_TGFBR2	2.0058772209881526	2.0058772209881526	-0.2304815591541886	5.4688193274517465	3.661938082598543	2.5823769497851554	1.6610327942682037	8.131251349350162	0.021851300253820677	3.3904710730820438	-0.2279741617213121	1.3627535020500592
TGFB2_ACVR1C_TGFBR2	2.425436655498602	2.425436655498602	-0.9718260348001234	4.840524292723737	2.444564319978188	1.4299238120104847	2.0435442722186847	7.36414438472019	-0.10714377467208998	0.539863812579805	0.42043854039171197	-0.5673708826665758
TGFB2_ACVR1B_TGFBR2	4.89349894255066	4.89349894255066	1.197350793697643	5.587473635262276	4.832442546964249	4.244625994568565	5.585965272219775	14.02318965052393	1.221693241604443	2.235442169932737	3.8995277066282696	4.157726562771809
TGFB1_ACVR1C_TGFBR2	0.18580305570309236	0.18580305570309236	-0.8353794694951194	-1.3588135430537656	1.8784558890418344	1.754851782360528	0.5009831002175901	3.4213442324472694	0.1025763388119955	-0.9159759737858334	1.204965251544297	2.415600302698851
TGFB1_ACVR1B_TGFBR2	2.1983370399610713	2.1983370399610713	0.010437123999286167	-0.5060331562285023	2.1187999374008277	1.4105428068967423	0.2922828462963651	2.5653380528613425	-0.11056638654931127	-0.624617421685908	-0.09090009999597867	2.823103222634039
TGFB3_TGFBR1_TGFBR2	0.42192453088436704	0.42192453088436704	0.12395743368737917	5.1695434729411796	0.8475951844980341	2.5152239902850617	-0.7699634052552995	6.258345383918796	0.3900640158336378	1.2197498743339033	-1.1272089422247789	0.7426606458092705
TGFB2_TGFBR1_TGFBR2	6.243684465114704	6.243684465114704	0.3430084026213584	5.429741541178292	2.615845881200319	3.2911995284946363	4.13590458179501	11.863661704164482	-1.4830734097232385	0.7301251126510023	-0.7862064807442344	0.048719119729627655
GDF5_BMPR1B_ACVR2B	1.8418279315064359	1.8418279315064359	0.0	0.0	-1.4245881117360044	0.44798146475289985	-0.5440090834441909	0.053162514764694385	0.0	0.0	1.7730404063429313	0.0
GDF5_BMPR1B_BMPR2	2.3120966401062018	2.3120966401062018	0.0	0.0	1.454210967968399	0.5803407524021053	-1.4905000584204557	1.0815753311547913	0.0	0.0	-0.547932458804458	0.0
BMP6_BMPR1B_ACVR2B	1.5063736101066472	1.5063736101066472	1.1171455593590471	2.3205453210880456	1.3367668034275622	1.678443414782631	0.6636413875443186	3.8871235011482823	0.4107901034781538	2.688664727574502	0.29194811005023563	0.5128540952074635
BMP6_BMPR1B_ACVR2A	0.11843489889765516	0.11843489889765516	0.18375957318646774	2.8788088316770737	-0.819856518894938	-0.9386000884745057	-2.1994181823474834	2.1841046406057814	-1.6800975015513901	0.27291666901309064	-0.9894193131081206	-0.9767641364009845
BMP6_BMPR1A_BMPR2	1.28025059498794	1.28025059498794	-0.23906477382178615	4.3159860740126526	0.9430579453995405	1.5257874326211143	-0.4977580628361935	2.927877947102139	-0.5028177922775199	-2.852927364613981	-0.8320641788974774	1.5141424588167434
BMP6_BMPR1A_ACVR2B	3.063415553718593	3.063415553718593	0.10039597424633313	3.782032421819951	3.6423720232731123	2.512258298741863	0.6695545050166076	3.504531342186701	0.9193680364960776	-1.9544188930273643	0.29850651677564327	2.7071982656513667
BMP6_BMPR1A_ACVR2A	1.4107369682464626	1.4107369682464626	-0.28350625147695724	3.9726760157915444	1.497101751610672	0.20000091317855606	-1.683766854445794	2.258891096393039	-1.170619213002731	-1.961868653259764	-0.8008629964538377	0.62567424060854
BMP6_ACVR1_BMPR2	-0.14099796415711605	-0.14099796415711605	-0.05237990279444741	4.773477672601728	-1.7769731858442077	0.052073529825033604	-2.204235467645771	1.8587673330658583	-1.1336790037310935	-2.348197640508513	-0.5085171406042036	0.04239893080322737
BMP6_ACVR1_ACVR2B	0.5785912549383082	0.5785912549383082	0.5065179270561143	4.650708342016937	-0.27955143861265946	0.2862595644471885	-1.9892774013271464	1.4116663554293272	-0.4531276976772094	-0.9433328347504181	0.8442195180408848	-0.16962269818778675
BMP6_ACVR1_ACVR2A	-0.29608729819605495	-0.29608729819605495	-0.039970812036881166	4.693379138695054	-1.70778167594495	-1.6742416276422663	-3.5852656683159565	0.7838210519154385	-1.792114916463418	-1.397191458477262	-0.4100433418880017	-1.129590966339863
BMP5_BMPR1B_BMPR2	1.888665515601276	1.888665515601276	0.30647221180433715	2.083347329611335	2.371977531007711	-0.28780750195190624	1.8129493314853173	3.938135261667956	-0.8871165365795547	-0.4615249850540132	0.6435879197118974	-1.23106605339361
BMP5_BMPR1B_ACVR2B	-0.5377269561995436	-0.5377269561995436	-0.32430630986190895	1.0456990970609477	1.791804143318146	-1.153789706831364	2.0354235017732467	4.687274655177415	2.194175764526218	-0.5487661402017017	2.225167515704655	-0.6297606422311731
BMP5_BMPR1B_ACVR2A	-0.0125378297798272	-0.0125378297798272	0.87431425309151	1.1609288729692726	0.19347947158710366	-0.47039093170486984	0.43625958541843396	3.4183019688449545	0.5227169348924599	1.797745514682519	0.8185062601797297	-0.3758005055329865
BMP5_BMPR1A_BMPR2	2.3587787272687186	2.3587787272687186	0.3726789797245292	1.2213389161092052	1.529801230850039	0.5558118046739884	0.9466166093296774	2.8390970874895323	-1.427230719388711	0.004803979925934595	-0.7262000416942394	-0.8501993006125684
BMP5_BMPR1A_ACVR2B	1.0623879584535652	1.0623879584535652	-0.019430955126981866	-0.3288682751775176	0.7485577489333654	0.3018572900957035	0.7123696204722271	2.511052405357121	0.2779860959321817	0.46730674531258043	-1.0646251535294595	0.11904729087424978
BMP7_ACVR1_ACVR2A	-0.5827474162918694	-0.5827474162918694	1.3064182146901704	8.579103756922985	0.877148558435845	-0.7817950602591222	0.526228806727105	4.893350723127386	1.731192691147567	1.7110955909708623	1.9219643597224676	1.9871851977401447
BMP5_BMPR1A_ACVR2A	0.9715617593456198	0.9715617593456198	0.797646636022031	0.07234659221085327	-0.33949754538747406	0.5849837385693879	-0.2660838022109006	2.1774405402115566	-0.18275291545062144	2.0285529802637026	-0.8727333582735157	0.007608448248564241
BMP5_ACVR1_ACVR2B	-1.6314859388692213	-1.6314859388692213	1.5176779546133237	0.14500949559173693	0.8140700476677453	-0.9014414122805866	0.28182413729540895	2.549308537591768	0.15294000654328052	-0.8201333677327913	-0.15836730057530812	0.00844389294278693
BMP5_ACVR1_ACVR2A	-0.7879686384783993	-0.7879686384783993	1.9758046480772735	0.46269170721970615	-0.3587500457602486	-0.3371572911018826	-0.5981534294621008	2.0930813731737	-0.22641369204953685	1.2656362451185157	-0.3088559941573179	-0.05841992226019873
BMP5_ACVR1_BMPR2	0.9257472225823677	0.9257472225823677	1.1482557090636107	1.5033293500227525	1.5237288771316242	-0.19353809425314059	0.636207732115542	2.849230645413789	-1.39312363075195	-0.6360414605656939	-0.26334904920760727	-0.8574772079499873
INHBB_ACVR1B_ACVR2B	3.453112566417304	3.453112566417304	-1.2061408917842216	7.659736300905473	3.035205366353734	1.6086286821357554	2.4056823788646375	4.3861493132332985	1.506166747901085	1.7458595672708042	1.9442215204891347	1.9303060701069836
INHBB_ACVR1C_ACVR2A	2.31364099273049	2.31364099273049	-1.0005957914527648	4.713507165550262	0.9104936117454725	1.7208982306317193	4.864597599250785	5.389886807579856	-1.1090831897181226	0.5444098253054167	1.340623408273266	1.318578845350002
INHBB_ACVR1C_ACVR2B	1.217608638165272	1.217608638165272	-0.876983769617748	3.9890785579113057	0.6499270939451686	-0.1077684653031457	0.5362024999341638	1.4459367460455346	1.1331840398388946	-0.20961324959487218	-0.6177982374641702	0.8681053015571093
WNT3_FZD9_LRP5	-1.1760474416483395	-1.1760474416483395	-0.2483173234720944	4.245406172633722	0.6744684751258037	2.1539336050736027	0.621232834519048	1.9548633972364793	1.4661825883210147	-0.7189489903782311	1.2256117211018531	-1.8376739336188488
WNT3_FZD8_LRP5	1.9736687288821448	1.9736687288821448	1.5156301938073096	11.07165215325199	1.4787068008319393	2.769971830786175	1.1112149685131656	2.2570319472616394	-0.5243379773676221	-0.4336654266257616	0.08036566551263147	-1.056460047952821
WNT3_FZD7_LRP5	0.021679963906042467	0.021679963906042467	-1.3249253929192646	1.3745663133142125	-0.8859461517316161	1.7741008535416893	1.7634660886729197	2.012473343185662	-0.421571064455986	2.603603300946216	-0.5917600630932993	-0.8061906768508871
WNT3_FZD6_LRP5	-0.7028091517768643	-0.7028091517768643	0.3315864726910666	11.223642054461004	0.13491541276311964	4.750743167219357	-0.29652026365502543	3.031356299864177	3.4463222211603757	-0.3725576168183423	1.597693122918984	0.6984303119658845
WNT3_FZD5_LRP5	-0.32418638068264377	-0.32418638068264377	-0.6338471459610135	2.125288211239247	-1.1597037673438177	0.13307755659637746	0.6274909753901087	3.0509929951442234	-0.3778719720673387	-0.2714428204489698	-0.6684770896616123	-0.80809164567597
WNT3_FZD4_LRP5	-1.0063788622376386	-1.0063788622376386	-1.8737647209003996	8.493121209188468	-0.0431858182835565	1.2125169958965916	0.7281843128652504	3.399686792985665	-0.4985629865991471	-0.3725576168183469	0.29261028600465894	-1.056460047952817
WNT3_FZD3_LRP5	0.5095371924275242	0.5095371924275242	1.3609907577157656	9.388773838530136	0.9007073214728413	1.0610455497016538	-1.0838229503824446	5.105576283887793	0.5986819879931715	-0.2791870645975068	0.5495219226701191	0.09843499848610976
WNT3_FZD2_LRP5	-0.2042607515486091	-0.2042607515486091	-0.2526096908171189	2.6336580722321923	-1.2679672559623298	0.36177683502973806	0.3553905221300456	1.7038544136472855	0.30591090268960486	-0.6478809165882083	-1.428966822170608	0.2949332741075249
WNT3_FZD10_LRP5	0.9147771842882655	0.9147771842882655	1.1485191188373058	11.059891844623337	5.812385046691983	5.16292878461036	0.3533668450010156	5.373407662543654	-0.36326375657991294	-0.271442820448968	-0.8319916117517487	0.03210216875587626
WNT3_FZD1_LRP5	-0.030726312079684386	-0.030726312079684386	-0.6033220242539346	12.603206375166756	4.935273398008167	4.532979033643834	1.000151344889859	5.137866545335433	-0.8263249174553844	-0.6686526743824255	-0.43719807717141873	0.3488547920474116
WNT2B_FZD9_LRP5	-1.1676297168958865	-1.1676297168958865	0.0	1.8988045565728726	0.28309073610580715	0.6634448473511281	1.364859638015345	1.5025334234416157	0.0	0.0	-1.1512053197389258	-0.7540275657016616
WNT2B_FZD8_LRP5	-0.697528684411189	-0.697528684411189	0.0	0.4086221883499535	0.9973965728126982	1.7301003755690787	-0.07138932668277768	0.7399046176390123	0.0	0.0	-0.6457622545839923	-0.433482776049473
WNT2B_FZD7_LRP5	-1.1086240587215808	-1.1086240587215808	0.0	-0.5483522994105197	0.08782937951302508	1.439551852326581	-1.2074773640272698	-0.40137967463172514	0.0	0.0	-0.3945552989701228	2.674694664508157
WNT2B_FZD6_LRP5	-0.7190597218136641	-0.7190597218136641	0.0	0.7844391536300476	-0.21067778671417325	1.529693923782897	-0.5375187118586146	2.077707362236249	0.0	0.0	-0.7455645465270478	-0.4532820216411032
WNT2B_FZD5_LRP5	-1.6437576753178158	-1.6437576753178158	0.0	0.75828595969062	-0.43218853698613807	2.063394446000957	1.3363186824827697	1.2851484135935365	0.0	0.0	1.8405281762899321	-0.3315731726427532
WNT2B_FZD4_LRP5	-1.6033247206478847	-1.6033247206478847	0.0	2.44692781557761	-0.9607298363846892	0.5492243241298738	0.5972364095954061	0.8968116600970814	0.0	0.0	2.9642128713397846	-0.433482776049473
WNT2B_FZD3_LRP5	-0.847353038446689	-0.847353038446689	0.0	2.7193630418901824	-0.4147721065062776	2.219639193285587	1.6502405430600764	1.4035159505108075	0.0	0.0	0.9163391413441334	0.7754050943208887
WNT2B_FZD2_LRP5	-1.9609899385049752	-1.9609899385049752	0.0	-0.6242442384333838	-1.6777939627486318	1.4083891115056735	-0.7547442672986018	-0.32480446693255494	0.0	0.0	-0.9527618825655839	1.3606551453804707
WNT2B_FZD10_LRP5	-1.5210331699644044	-1.5210331699644044	0.0	0.23347524048130328	-0.28832065807012575	0.33990934500771036	0.4764111052505095	2.5265293120155476	0.0	0.0	-0.5547293904887473	-0.4121462942993454
WNT2B_FZD1_LRP5	-1.429503102931512	-1.429503102931512	0.0	2.7460173277557507	0.7384710679914952	0.6758636298954795	-0.12897482241796066	1.2614804934869424	0.0	0.0	0.3685345376556774	0.8914613118855513
WNT4_FZD1_LRP5	0.48169616218151495	0.48169616218151495	0.07828278834294213	10.484362195466293	2.232312057589557	4.342573510530794	2.3110249676752117	5.279263851419641	1.117935436204799	3.1344498285452294	3.3315975019810002	1.3975472707619652
WNT7A_FZD8_LRP5	2.121262608575158	2.121262608575158	2.010419970949093	4.1689337291090025	0.026640109437576047	3.018740034661098	1.6299751409697718	3.9895912384321313	0.005352676104910721	0.6063720464451359	1.098005192050283	1.5209551055909554
WNT7A_FZD7_LRP5	2.1869150143437066	2.1869150143437066	1.098297099919384	1.0871379839174744	0.24365560416655352	1.9805504853936637	2.439766864559082	6.175054517407736	-1.569460065631924	1.2328518461340998	1.0528330423219117	1.2481637569993125
WNT7A_FZD6_LRP5	1.635460458104425	1.635460458104425	-0.4587909819038925	5.001023063731274	-0.541024238103659	1.5421447911389683	1.356923252927221	4.854290977279374	0.78376549914515	-1.0792045641216241	0.20667065658949849	-0.5185738234316518
WNT7A_FZD5_LRP5	0.9805408502581916	0.9805408502581916	0.7864601849061658	-0.17327819682256046	1.5824530649874777	2.7174316799987106	0.661547163470309	2.515337730496808	-1.2906663580277196	0.426108502227207	0.5584219449304808	0.049875402680486
WNT7A_FZD4_LRP5	1.6678702380378538	1.6678702380378538	0.38057814457316014	4.424829348834335	0.45977377689167503	2.6107990887537817	0.8111347306625858	4.969220976904388	1.1202212621535137	1.7121018883315715	0.8546107258684328	0.21602569052687332
WNT7A_FZD3_LRP5	4.209283353096772	4.209283353096772	1.9601876433666996	4.279574280089135	3.2939718989646707	5.95007709270781	3.5739337151323176	9.282798381860461	1.5227262412102631	3.385113575579051	2.7292766055194484	1.933328513594296
WNT7A_FZD2_LRP5	1.8184600937698645	1.8184600937698645	1.6265484646931159	0.7654358403215491	1.5265752507184545	1.1130200980294982	1.6839088846017762	3.8918090101184597	2.110048871686201	4.084753155547505	1.5526967608553273	1.9463774427282718
WNT7A_FZD10_LRP5	0.39135726055384207	0.39135726055384207	0.6326943636281022	4.085248758776287	1.5141898174968793	1.9925646133032877	0.866156431793929	3.1495985019540833	-0.833590040805097	-0.40187829904672895	0.9509417013938066	-0.18366212344418406
WNT7A_FZD1_LRP5	1.2522125779294249	1.2522125779294249	-0.8789482280359192	4.925320624138168	2.2314748056720393	4.757224577788468	2.0680230355316107	5.842493112491048	0.005686296504064204	1.0419577085245657	1.510969909222659	1.8385298688018359
WNT6_FZD9_LRP5	1.3947336428874808	1.3947336428874808	0.0	2.3913461933274744	1.5383864436374148	-0.44645566625703154	2.0672775443386255	1.0226072475681884	1.378285460601996	-0.8602055399051908	-1.3106397843454332	-0.4263789798222783
WNT6_FZD8_LRP5	0.8159566771091521	0.8159566771091521	0.0	3.8554535597158335	-0.8181288349283562	0.3359442797284345	1.3163297094385449	1.184129857389839	-0.32047109517288336	1.425634988424773	1.4037160046437558	-0.7102008183668286
WNT6_FZD7_LRP5	1.7077920842821026	1.7077920842821026	0.0	-0.01341825642668666	2.10237106206489	0.1143038827302017	2.2831302982736643	1.2533393952503642	-0.25766079618661036	-0.3525227539048665	-0.4491986469206233	-0.5419582875554414
WNT6_FZD6_LRP5	1.7539713559284587	1.7539713559284587	0.0	4.854799759678549	0.47376660301743384	2.029825521252732	1.0011698220427572	4.944453586166616	-0.2918815058276422	-0.4457564169502678	-0.8488203969535123	0.5261504964020716
WNT2_FZD9_LRP5	0.7740073896855666	0.7740073896855666	-1.1786824218096337	-0.6561094324131495	-2.8013486994694605	-0.9101151118073882	0.01699355920537831	1.4587922853543618	0.3726838391089383	-1.18322353587191	-0.5645738648116718	-1.7813638677251862
WNT6_FZD5_LRP5	0.7722771278904687	0.7722771278904687	0.0	3.0331871457262993	0.14984740374194405	0.2633331217097234	1.8691730565059472	0.8444756101860347	-0.23095226733625537	-0.32477494376177907	1.42195622660334	1.1339271751967024
WNT6_FZD3_LRP5	-2.29673961778704	-2.29673961778704	0.0	1.189307886230243	-0.15446995742488523	0.4857454403597334	2.4745241998551784	1.2514933906178705	0.4789160149851864	0.6248392563747192	0.9786066749667502	-0.3803020256223326
WNT6_FZD2_LRP5	0.769918458869235	0.769918458869235	0.0	1.8100804532379122	1.5202172337239	-0.045583312040719526	3.3802170833444514	2.482311015841715	-0.5279568415110922	-0.7751742628566607	0.7067469019733422	0.24746990982599967
WNT6_FZD10_LRP5	0.7873747712474243	0.7873747712474243	0.0	1.433371009240262	0.057155013004809456	-0.33374471978042647	4.669466547548934	2.894902832657149	-0.22202384517756177	-0.32477494376177896	-0.6315558104658662	0.7835183550452974
WNT6_FZD1_LRP5	-0.5187910616198739	-0.5187910616198739	0.0	3.6334226755391636	0.9517117131280414	-0.8572741862644374	3.1932018594713605	2.2617496504747185	-0.5050430498951045	-0.800027182002964	-0.47302335073812907	0.37098422937549147
WNT4_FZD9_LRP5	1.8215105018722326	1.8215105018722326	3.1988957347027798	5.898172345762558	-0.2605172128931518	2.460793214680431	0.5481659890895515	2.946011134202896	-0.5346108357160334	-0.0398273791739106	-0.19688571289652385	1.8582682732989533
WNT4_FZD8_LRP5	-0.3135322934065239	-0.3135322934065239	0.7540865391757914	9.269294191179666	1.8585742994311363	1.965784706253934	1.6225437108763392	4.56581482399262	0.14486630181870053	1.6326052610616972	3.008475995230485	1.4148494025762517
WNT4_FZD7_LRP5	-0.12975892086463284	-0.12975892086463284	0.8815235877884298	2.376484807942649	-1.4817704608268547	-1.321221048504469	1.614123665019736	4.07413167687213	-0.6653662972020782	-0.0574382140148954	1.1700800515083913	1.10943516993181
WNT4_FZD6_LRP5	-0.1512622085832456	-0.1512622085832456	1.1075201880226913	9.757817783167752	0.20168848143819987	3.8429856695770472	1.2690447481271694	6.637182462186005	2.0798727688365974	-0.4801894298599242	0.01522281399919584	0.18452064338635127
WNT4_FZD5_LRP5	-0.4155108720131299	-0.4155108720131299	0.4778193697178473	3.4058720943597534	0.023767995001387432	0.8864232374274938	0.8553977705815584	1.0879610013986578	-1.7278365408386012	-1.240698971986242	-1.1149906637617375	-0.8322290197233827
WNT4_FZD4_LRP5	0.03606620767717724	0.03606620767717724	1.2508059082330552	7.751487737422325	-0.32333396316911944	1.130693083326536	1.8235872978904386	5.307122613591711	0.3856883299362296	-1.7028700609123855	0.3528717219904178	0.16675480205754933
WNT4_FZD3_LRP5	5.338291956525363	5.338291956525363	2.363236648177164	11.67333602562455	4.008989781954542	4.64435498128458	6.56756354452474	8.018655387715292	3.1300175423587175	3.3676647891850497	3.3851572557002574	1.7407573763800717
WNT4_FZD2_LRP5	2.6282132868133927	2.6282132868133927	1.5239257314815653	4.187195116073074	-0.9230051928567715	1.9201273315986704	1.4644990146697447	5.340091497995657	-1.0117145391942182	-0.5147530070975187	-0.014800765794713304	0.2723791984183244
WNT4_FZD10_LRP5	1.1963494092942564	1.1963494092942564	0.6932360214964185	10.90869550269862	5.470067628897816	7.33573072264566	0.7208014973759048	5.175759027942658	-1.0599258049641276	-0.4092516832513792	1.0999295466944015	-0.5360980978872611
WNT6_FZD4_LRP5	-0.21672799689303351	-0.21672799689303351	0.0	1.4993829016504558	-0.39849534104736406	0.2883796297891401	2.210551957458432	1.4933531745597555	3.08363824916329	-0.4457564169502655	0.8352633260135296	2.0706840155480344
WNT2_FZD8_LRP5	0.8103257459837069	0.8103257459837069	-1.535889580422519	-0.33421698567266644	-0.3219718254214917	-2.0417539163088505	-0.11129184644162833	1.438166964311938	4.509876333220674	-0.1285146324155663	-0.024842704157934714	-1.4854720846576888
WNT2_FZD7_LRP5	-0.04263555511648564	-0.04263555511648564	-1.7396669801826126	0.19114654913891407	-1.0404610495894935	-1.6301918496607797	-0.5157259141266238	2.05642241806161	0.20703108386063984	-0.7277499344436854	-0.861968806659181	-1.1335722043573941
WNT2_FZD6_LRP5	1.3508704907955158	1.3508704907955158	-0.6076929644035556	-0.3419245091023868	-0.887471757426343	-0.40869112843845756	-0.6902731041186873	2.3159745843056565	-0.9810911700838827	0.1957328045562425	-1.0307046235833257	-0.9239671666382172
WNT10A_FZD3_LRP5	8.545711591217573	8.545711591217573	0.14289746322217092	-2.5955362725395834	3.287460946042056	5.554630603680515	3.7807993897589713	4.93432582914087	2.2458219142376694	1.196083775641075	0.9395444940040365	3.1225147123057293
WNT10A_FZD2_LRP5	1.1143069451480432	1.1143069451480432	0.9144871448524071	-1.6564242109906286	0.5166580659214794	1.0714400506801924	-0.9811369849205352	1.2862284153275987	-1.8276046632592822	0.7888419274542208	-0.35707183877780657	-0.6465155980074749
WNT10A_FZD10_LRP5	1.8076828647977097	1.8076828647977097	0.6797425503103405	-2.1734452661024255	-0.3978721664375926	0.700166981206632	-0.29606507671340526	0.5541900346155761	-0.9447384992906422	0.34991045781745156	-0.24863223771195064	-0.3811527890843671
WNT10A_FZD1_LRP5	1.770547483823831	1.770547483823831	0.6763597142754715	-1.4397930361925204	0.33652775198123236	1.4437465671865501	-1.1129710406817375	2.708371185962892	0.8040125448611046	0.8564451753118262	2.8519546749491536	-0.014562614232880714
WNT10A_FZD4_LRP5	1.2733906318073849	1.2733906318073849	1.1014023683792602	-1.6676529228621122	-0.6913476724543393	4.535459865102602	0.7459783976117899	1.856589381482266	-0.5520750227166229	-0.27460723956659205	-0.29836042310404853	0.06694306382439805
INHABA_ACVR2A	6.543135175194991	6.543135175194991	2.3107999284750953	3.8487284006020985	6.444955011178951	7.588925778539585	7.644225137493455	7.352228330586717	8.32373421780853	8.343988593637194	9.74631242237096	11.05483946101124
INHB_ACVR1C_ACVR2B	2.433435468624028	2.433435468624028	0.1620306370000054	5.4929975948668135	0.5347140393458305	0.3383259746287388	1.2324786467607902	4.007618147704303	0.5836034578123921	0.28740059842610177	-0.35218082910765314	0.85222255801943
INHBABB_ACVR1C_ACVR2A	3.667357452534157	3.667357452534157	1.4500692692049981	5.617717513282056	2.1523445216628945	3.8873346019783543	3.9423438633229195	5.933581273767541	0.3343822977621597	0.15711226039200724	1.6427873480449562	2.4092266976122128
INHBABB_ACVR1B_ACVR2B	6.14100477463214	6.14100477463214	-0.4820933681402403	6.758969216353033	3.5809132755847917	3.5995195236853474	4.014563702139701	7.214365624074246	2.3536623310936133	2.9672659982596583	2.719944516821834	2.6949246258067983
INHBABB_ACVR1B_ACVR2A	5.793881334592318	5.793881334592318	0.3681810144864206	6.91047586031876	3.835628658484256	4.887036467550232	4.972636120699448	7.391314627098547	1.7055671345750856	2.13520028879822	2.982405016302184	3.2037941086448947
INHABB_ACVR2B	2.718004532692087	2.718004532692087	-0.7278402104364252	3.6974332607067755	1.4732220407736258	0.45055219970458577	0.5314994400430338	2.8294882845083733	-0.0396787747270302	1.2775107629501268	0.4227108080923608	-0.676206103260865
HBEGF_EGFR	0.24853556583478456	0.24853556583478456	-0.03742532779585171	6.505830726837329	0.5173595202382932	2.2906864594838616	-0.13301905023870783	5.117891204378295	0.48184935901887915	0.9375169443340456	-0.9484871194127549	0.6264101904562779
WNT10A_FZD5_LRP5	-0.45679778768857593	-0.45679778768857593	0.7314001037840031	-0.5041233919196432	0.10139738309850213	1.5540889030840574	-0.6434631748667972	1.794987638360692	-0.9827300228790375	0.34991045781745156	-0.8943013007850318	0.8321397749715076
WNT10A_FZD7_LRP5	0.20034130411397588	0.20034130411397588	2.4449346176132747	-0.004772523694430245	-0.17807832628671705	2.3449433502470036	0.06516724449058547	3.932703624178923	-1.0963780657014373	0.012435542525476408	-0.7916678108516763	1.6871873168891292
WNT2_FZD5_LRP5	-0.20174146512514204	-0.20174146512514204	-0.48233795697078313	1.3430751984536495	0.20648799750823366	0.0420540712803039	0.18666989082933721	2.8688862274565508	0.4471943793569401	-0.670467200807623	0.017016727076225827	-1.1362451271327103
WNT2_FZD4_LRP5	0.08075798689379471	0.08075798689379471	0.6997952074231358	0.1782941240978077	-0.2530316717936551	-1.278329783984148	-1.1179867420122136	2.809429860521231	-1.0242367920336515	0.19573280455622313	-0.49894400119512033	-0.10607882698402771
WNT2_FZD3_LRP5	3.6250920229211725	3.6250920229211725	0.1849268790086971	0.2975070202754113	4.522775675083441	4.567065017406701	2.477378600395304	4.087826740413277	2.2605015649250766	-1.384282897641988	2.558033869624846	0.10235255356279208
WNT2_FZD2_LRP5	0.9083531758423712	0.9083531758423712	-0.1028324483017908	-0.24233657523347185	1.2703666328855165	0.5786960647021677	-0.6602889661658352	2.112694829608522	2.0702923659638173	-0.9622748755021392	-1.621506545136433	-1.2412125039281927
WNT2_FZD10_LRP5	1.1862365194520488	1.1862365194520488	-0.7338623862718973	0.1722970667199283	0.42910925807340283	-1.206536419429652	0.05861951354775841	1.212060126434861	0.5746871690776525	-0.6704672008076276	1.3368410802267503	-0.688770437808552
WNT2_FZD1_LRP5	-0.3010698097109737	-0.3010698097109737	-0.009597672137376763	-0.6227374819647344	-0.24923057216442662	-0.39317584802723826	0.43667582777277103	3.1779502851838446	2.0825848110512704	-0.4076960133550942	-2.412512757214002	-0.4197240555955409
WNT10A_FZD6_LRP5	1.3352709155733353	1.3352709155733353	-0.6897921523848908	-1.2766736077307022	-0.020923346528166038	0.5003782882925247	-0.16240582263814635	2.690407464321304	-0.5393578795466875	1.1058872560354622	0.9197743439964179	0.9108688737074108
WNT10B_FZD9_LRP5	0.5129334612065215	0.5129334612065215	2.359173474557474	1.253868337178803	0.40556139395045726	1.3971880440146143	0.0795890884291675	1.4095503633536264	0.0	-0.607200984286742	-0.5605486147479699	-0.4932239528885768
WNT10B_FZD8_LRP5	-0.2540566070347205	-0.2540566070347205	4.086647390461214	-0.9985828354547382	-0.32252397588035303	1.1230356221157218	-0.8420455691787203	0.797947253122688	0.0	-0.36625974501995456	-0.3144366439738449	-0.2835494324577968
WNT10B_FZD7_LRP5	-0.5824365460825557	-0.5824365460825557	1.021642672801612	1.402506977159827	-0.07567238457703762	0.851766223562594	-0.984251300339031	1.760112682386994	0.0	-0.24883839178494838	-0.1921181412967388	-0.216378186110107
WNT10B_FZD6_LRP5	-0.3697679643861889	-0.3697679643861889	0.16770789680252796	0.7894819921271155	0.9678782157178749	1.399867948985326	0.43735456066118006	-0.799060702655976	0.0	-0.31465007206786066	-0.36303269850738745	-0.29650050032204006
WNT10B_FZD5_LRP5	-0.8211797949017032	-0.8211797949017032	2.786509751946216	0.6465920629524528	0.5837066444552202	1.4158517165871838	0.6264126265945857	0.3209588308604958	0.0	-0.22925179666428222	-0.21702474359952809	-0.21688839814558045
WNT10B_FZD4_LRP5	-0.2657300340874499	-0.2657300340874499	0.9007834617209004	2.7846916230819807	-0.06032347600663365	0.47308061441029253	0.85113638297067	0.49284383478103555	0.0	-0.31465007206786155	-0.2823607626183487	-0.2835494324577971
WNT10B_FZD3_LRP5	1.5539282746837069	1.5539282746837069	4.325108223301558	0.6710372271678049	0.7460931864117071	0.4143707060235029	0.112120485611022	3.978049313466825	0.0	-0.5715680561064129	2.257600264514591	2.4437832646836344
WNT10B_FZD2_LRP5	0.23492171539287232	0.23492171539287232	0.5788554072401266	2.314200106078978	0.5214601473018392	0.047407036946383145	-1.0509674050169706	0.08955181853741959	0.0	1.3108032234343274	-0.463921894990824	-0.34129323904858505
WNT10B_FZD10_LRP5	1.237469181157014	1.237469181157014	1.0275051179580141	1.5284076354766882	-0.08517679010509721	-0.04190262306946284	0.2181745639239571	0.8570982107891707	0.0	-0.22925179666428233	-0.2701106275890008	-0.26959282881592883
WNT10B_FZD1_LRP5	-0.044167504560141756	-0.044167504560141756	1.198087301237292	0.4362604907991918	-0.15332919250727733	0.1918494821947183	0.5007210220268514	1.5501288721034192	0.0	-0.5647223481284307	-0.5377079346606882	-0.42033423871331344
WNT10A_FZD9_LRP5	2.058748274292698	2.058748274292698	0.9805294122942568	-1.1980530581411284	0.07415955066856211	0.3631108967096941	1.1550060119567225	1.9534312660737154	-0.822656928696559	-0.09014374871810138	-1.4308924607268734	-0.9025321182502232
WNT10A_FZD8_LRP5	1.2485446011378452	1.2485446011378452	0.8074011159804282	-1.073129175616944	-0.3937292609699495	0.7537132609341697	0.7200565450156017	1.587779918733532	-1.363643536925201	2.3451306844334616	-0.5149782643608632	0.6568129312046435
HBEGF_EGFR_ERBB2	0.9160936561559341	0.9160936561559341	0.4448016416429928	6.538859381730255	0.8966378536032011	2.7789624879858685	0.6139606298673655	5.808112273036289	0.29085616800006164	0.6382144047511283	-0.9779345749543854	0.06426412211784763
HBEGF_ERBB4	1.0677466095833537	1.0677466095833537	-0.580184561913141	5.425788336711626	2.8395330621555477	2.893468722923166	3.0823696879108677	8.818937691302672	2.0483099835551504	0.4025781277211344	3.01844537450032	0.9179543597719159
HBEGF_ERBB2_ERBB4	1.436211294334552	1.436211294334552	-0.30090833225791164	5.766277135513169	2.969377713321126	3.2204013461131855	3.3950236646697247	9.127230807079565	1.8090691400949603	0.24785655531497863	2.8223312674268066	0.5054774517793911
ANGPTL1_ITGA1_ITGB1	0.2726036844984434	0.2726036844984434	-1.327074957199189	0.008815338414774854	-0.9849570184609546	0.1060827033280751	0.4199852472876999	2.641539637146474	-0.31620359365812944	1.4064981059092903	1.1295369704420795	-0.7974478089043535
NAMPT_ITGA5_ITGB1	5.27242321969198	5.27242321969198	1.1059574735988995	7.414096985309654	3.3517073672078292	3.267269632734657	4.5686300192657034	9.901933841786208	1.6653117318320159	0.3271509660786002	2.8151640532604105	1.3109170398714969
NAMPT_INSR	8.092354854446263	8.092354854446263	0.16342696948090552	9.138113313144945	4.065387833534413	7.26320639813612	4.287257971198799	13.057891166042742	0.48416400654452013	3.277735983128229	2.0273368100393285	2.314128221051527
RETN_CAP1	2.1404142358949994	2.1404142358949994	2.1114025826619116	2.7106110009939246	4.684494678887013	3.888661111055439	2.596184383201643	2.2983389157732494	2.8127810171450864	3.1700312852915027	2.0585449756161958	3.2926666239415283
RETN_TLR4	2.2019884246240777	2.2019884246240777	-0.41116161674832663	0.3913489216862393	0.5218616221331797	1.5796345578573403	0.8857687066506129	0.5941788935108581	2.0819464671344696	-0.34579585724053535	2.7772218577303294	0.0
SPP1_ITGA5_ITGB1	0.9673101806397827	0.9673101806397827	0.5512972705432032	3.954142406723737	4.005882681283625	0.9471187087191216	-1.1011507612450442	4.44335653887506	0.5056664651589006	-0.6826346677925572	0.9234444719813373	-0.2357668504157423
SPP1_ITGA8_ITGB1	0.13784283019163773	0.13784283019163773	-0.18272636579140064	4.050370476571037	3.3166196593672623	0.5520441858635141	-0.9225443627619283	2.9908663588716	-0.1788191352413916	-0.9640417954568821	0.3391535459408585	-0.7401140364000701
SPP1_ITGA9_ITGB1	1.5321897910469668	1.5321897910469668	-0.18167838876489212	4.821485375925203	3.6814094474778902	0.6149433998683146	-0.8707566233321986	4.76004947717233	-0.23919601532762233	-0.7828701951534711	0.25610836800871206	0.09520392495015938
SPP1_ITGA4_ITGB1	-0.9272885009411745	-0.9272885009411745	-0.1254753191752689	2.893777908118358	2.356603554594345	-0.05784676373241843	-1.2315770294471688	2.8019614778644364	-0.9367497259102348	-0.5683757353152623	-0.28398899348869494	-0.002304692338829594
SPP1_ITGAV_ITGB6	1.5894058214539368	1.5894058214539368	1.7852275528371424	5.575032717254896	1.4699315121013192	0.4691707266965259	0.10916853876787401	2.9501550410269646	-0.7588398988864258	0.9783275245207409	0.3329397876982827	-1.1171460885461038
SPP1_ITGAV_ITGB5	1.0730928748494497	1.0730928748494497	2.327708604222039	5.002469445699813	2.4786365486877195	1.537532763185573	-0.10187062555896557	3.33102016971755	-1.838518297523818	0.522720295483782	1.064220361262199	-1.1299381404916948
SPP1_ITGAV_ITGB1	1.6411196264200352	1.6411196264200352	1.565904696556997	5.867060614910987	3.1073698209078024	0.6970537162606425	-0.6048364783448172	4.1778985260615435	-0.5923007700660048	0.4899763808354085	0.5024720364010766	-0.9507458088892085
SPP1_ITGAV_ITGB3	1.7144615665432006	1.7144615665432006	1.6308477241951067	5.626290472450597	1.4190318992203563	0.6164753851857598	0.0029051626076360805	2.944750879466529	-0.8509276094557718	0.85219231944141	0.5523774240395602	-0.8483417014873091
SPP1_CD44	1.7070570634106073	1.7070570634106073	0.5304287295111925	0.600673149837371	0.4564959437355656	-1.6899971339769666	-0.9206311490071521	-1.0928452093815206	-0.5561360568220628	-0.34485067901427147	2.4375743766794296	-1.0446554227867504
TNFSF13B_TNFRSF13C	-0.5174656172823748	-0.5174656172823748	0.0	0.8205401155204471	-0.3432475170462939	1.4169833942340229	-0.3378293183302179	0.5491257153572972	0.0	-0.15175107539008448	-0.31268918086418074	-0.23688832543634056
TNFSF13B_TNFRSF13B	0.650667741248427	0.650667741248427	-0.2723581697123809	3.9521450388046837	-0.683031877898313	0.42801454378180637	-1.3885066212847523	-0.3573213094849507	-0.31293247980994626	-0.3169953536056349	-0.4644009936081069	-0.23688832543634086
TNFSF9_TNFRSF9	-1.4385508964460691	-1.4385508964460691	0.0	-0.5096289153468088	-0.29697746104977607	0.8682214852867951	-0.009823362990424385	-0.20769532670946478	0.0	0.0	-0.09578251921951868	-0.16331541174180023
ANGPTL2_ITGA5_ITGB1	2.7850890220176967	2.7850890220176967	1.4870886888685013	3.635083396905741	2.1621836190247077	4.349456558534162	0.1640464048466114	1.8667079976481364	-1.295444360548604	-0.10323725055308244	-0.16250562574414174	1.1974289984044426
ANGPTL2_TLR4	-0.8030297749311995	-0.8030297749311995	4.984967114384518	2.269048706652065	0.9719619060953857	2.0214129066872544	-0.4534076985543292	-0.05643494661224426	-0.17334554633060245	-0.15344582167608856	-0.3279383391794879	0.0
PTN_ITGAV_ITGB3	12.493106892866189	12.493106892866189	3.01416870612377	11.235771501071936	7.016158870527214	6.039027209939576	4.0538332674243165	18.472268021139286	3.821061529290578	6.729225324400922	9.071435498199067	7.6001732369552935
PTN_SDC4	4.470819322159429	4.470819322159429	0.3311393358814217	9.623397007476802	3.434052445058976	4.505557056273696	2.1717448786539375	14.983826742241934	0.8883227823685034	0.8199732821931376	2.945340848400135	4.7671707948344215
PTN_SDC3	11.62333623618676	11.62333623618676	2.7989893490824236	10.964093947492087	6.6071353353444096	9.58453547946848	6.987621390154767	19.144103204014833	5.005433672151041	4.952279110617133	7.349951365140274	7.892539248161013
PTN_SDC2	7.408176049113048	7.408176049113048	3.5051385088789266	9.289365513847896	5.560275376011685	5.3343045334548185	5.1701446433158385	16.997300575067708	3.95104767249275	2.4145631629172506	2.0695101653632966	4.338907011006601
PTN_SDC1	0.7508654221948304	0.7508654221948304	0.0916219744399087	3.6554908269592983	-0.24259236180147503	1.4504056532867653	0.8456540389972426	2.463407954931659	0.06043193969750392	0.36474018210532033	0.17381231774357705	1.9624835001139325
PTN_PTPRZ1	9.974669347848286	9.974669347848286	3.9574319588449947	13.480477765902943	5.520274371107684	7.810808579765733	6.063483133703899	25.105790203907997	3.7179003341005705	4.114880389745081	5.99613930235811	7.449646164653646
MDK_NCL	4.329916305690803	4.329916305690803	1.7054004324224683	10.60219148670022	4.577234263339047	4.260151909882553	2.558579515614899	13.430459796204598	0.9825759338200082	0.11617470090055125	3.0820120290320765	4.860215849676943
MDK_LRP1	4.839114336390851	4.839114336390851	1.1653742467832697	8.985624381359594	3.844818930193242	3.473138792640321	3.4287891871080007	13.267765056620846	1.7261372411390177	1.6401839277446297	2.2294953541071365	2.5033809979860226
MDK_ITGA6_ITGB1	3.8615373767178247	3.8615373767178247	-1.3044304515128429	11.048696950711822	4.89036893356773	3.6320600310431703	2.445147049336127	11.18562123141285	0.37792341165953847	1.608972118569738	5.178205005104809	3.2943503710152933
MDK_ITGA4_ITGB1	1.5186327870876157	1.5186327870876157	-0.5596064738122614	7.936832044957915	2.2673380668119134	3.0535446415672522	1.1943453017016228	8.081982317594635	-0.051874986435635845	1.7788194466619172	3.760829761173686	2.4674883809216577
MDK_PTPRZ1	4.700736072279295	4.700736072279295	1.0244243917161127	10.406855925879459	4.659342926448798	5.96885036402151	3.6086896030037674	14.502112663515112	4.246916708585549	2.2103218530570192	3.895193847803682	4.343946506982333
MDK_SDC4	5.148263370182713	5.148263370182713	-0.3129637837029822	8.42830661851752	5.216010216302777	5.134364192583723	3.5476670223506837	12.793185543386885	-0.4467177428790239	2.131616551960353	1.7553172411896425	2.9313360272294866
MDK_SDC2	2.861278500107342	2.861278500107342	-0.15301118043653322	6.437022300927761	4.682161918044935	4.759992108122186	4.811721656072598	10.323889873056215	0.42633919426794276	0.4577210316596595	3.9110244391510687	1.9439970994187292
ANGPT2_ITGA5_ITGB1	2.447247658494655	2.447247658494655	-0.021273957406867283	10.639230728971578	0.1594229562983888	0.9771852050666381	0.942312913085463	2.5247384634585757	-0.9294376517127855	0.5621191091322916	-0.5321416907451927	-0.07477312583805469
ANGPT2_TEK	1.4063084962022268	1.4063084962022268	-0.6109936858196309	9.636819985215672	1.0949486568880689	2.030833961483939	2.194074199725772	1.2779536227850237	-0.5127475480515635	-0.4176512035658132	0.48872759149812917	-0.028978830941402477
ANGPT1_TEK	1.1970851894411187	1.1970851894411187	0.09241923372279943	3.153694089711231	0.44491449328856336	3.3409999261058982	0.8695631751597985	3.456779068237835	0.19854213053311962	-0.6497579653204234	3.464126247326008	-0.34806075563784517
ANGPTL4_SDC4	3.222685805959187	3.222685805959187	-0.19138594371163037	3.6298236759924176	1.702185510713284	0.512914919358124	1.7958410715259867	2.573050671427095	-0.6039757351386342	0.5219994401712857	1.9248244615896086	2.3670513629109826
ANGPTL4_SDC3	2.8294034508378196	2.8294034508378196	-0.7104245655488161	5.563229311864783	4.173324925837278	2.221681186357695	2.4697018310187517	5.152395904126732	1.8677115455808357	3.6133734726905375	2.560360552572933	2.264353089259164
ANGPTL4_SDC2	0.6597558014969747	0.6597558014969747	-0.7472118949490758	2.219478320991882	3.4025102033716466	2.135670468283884	1.695803770487863	4.560882480795182	1.8571377002351117	3.3951750571296158	-2.6164956534845056	2.001127820946589
ANGPTL4_SDC1	0.18658704097058756	0.18658704097058756	1.3130677015312762	4.821897103263578	2.016793912996676	2.4780517871742473	2.850356562541475	1.83176628191832	3.3964679880919237	-0.49328618987477774	0.8714440635059997	-0.7091921478351585
ANGPTL4_CDH11	1.316336542626415	1.316336542626415	0.2097467576784242	4.8160007523659205	-1.4865167139992321	0.15742072133516002	-0.3592246724574685	4.117518248363683	-1.7316908788177803	0.9909870171920615	-1.3783577493582915	0.8131213323095923
ANGPTL4_CDH5	1.4013977705159004	1.4013977705159004	-0.4245496372080058	3.176877129241494	0.22127163489867901	0.9606370527706452	0.5480175556392209	0.44794607362529987	0.16032392471444537	-1.0294596635508453	0.9142370300757514	-0.07772132407446948
ANGPTL4_ITGAV_ITGB3	2.495423566539052	2.495423566539052	1.2242421251059703	4.664279953595462	-2.1611772065488837	0.536437272737319	-0.09688689049244217	4.071273593973277	1.8899677248906652	-2.0321229465394133	0.08180352442331701	0.3682413584666513
ANGPTL4_ITGA5_ITGB1	3.848219789851283	3.848219789851283	0.6358320089493787	3.658576349599948	2.1812735762454145	1.7242765767229784	0.9456921459330914	3.318449560211081	0.03495613378095639	-1.279666635247725	1.4591153588008234	1.8779458710255972
MDK_SDC1	2.213716549897939	2.213716549897939	0.998634124975611	3.9559770871674136	4.324913947239353	2.6739234133526986	-0.3264755793998511	1.4992014721665454	-1.357605056545515	-0.4084473745141482	-0.025550884139120215	-1.242317962166926
PTN_NCL	12.991909169876134	12.991909169876134	4.4134366791354855	12.655647133545692	9.841057460564526	10.701643800796132	5.9395562304988925	22.140531720058817	2.7835774571787777	4.948430351692403	5.6100959600897085	7.870587978350081
PRL_PRLR	1.5252815319725428	1.5252815319725428	0.0	0.0	0.4076590964558417	-0.12194303435587822	3.7761475771626354	4.246544129812145	0.0	0.0	0.4375670724149995	-0.11545582340208814
GH1_GHR	1.4122803820811851	1.4122803820811851	0.0	0.0	-0.5446900809417708	-0.4733334096498516	1.1895157253322997	2.2242689574943904	0.0	0.0	4.007073927771953	0.443348043354501
IL16_CD4	0.15360316081651895	0.15360316081651895	0.5247690827073977	-0.9345670303020543	-0.8438288673577184	-0.6455476223636255	-0.26766121865782344	1.0710457944698097	0.0	0.0	0.0	0.0
CSF1_CSF1R	3.791581772994898	3.791581772994898	0.22944669506174578	2.747789347816631	2.4726264811849474	0.13547252507326754	-1.6544362655028073	7.8525046763069275	0.08785775437077181	1.4612058744782268	1.1615175053632272	1.8203479509113143
IL34_CSF1R	4.0053935311178614	4.0053935311178614	0.14054135140890653	0.3317039422643863	2.7878614063279183	1.91130972332673	2.4836028662598233	7.413225896574707	0.7009435580058021	0.9150427296184102	3.5539903514064677	3.5589762012281505
IL25_IL17RA_IL17RB	1.4451063603029617	1.4451063603029617	0.0	0.0	0.0595727795650666	0.9067942086329817	2.2504088950383485	-0.17622604126343683	0.8756340484534403	0.0	-0.7373523872853023	-0.4621881327559808
IL17B_IL17RB	-0.7787756394821522	-0.7787756394821522	0.0	0.0	-1.0126164614201216	-1.1766384447827523	-1.0745618634836749	1.2372260317578962	-0.19710201149123094	-0.2846743929869082	-0.3464531281278388	2.299238379907248
IL33_IL1RL1_IL1RAP	6.794385753980149	6.794385753980149	1.9927154545721588	10.475042150208683	4.259631150252415	3.225921296219931	2.3984043691187673	11.930601897716578	2.220979145249247	0.6943024227980382	0.4695243322438905	2.309292721205974
IL1A_IL1R2	-0.5770943369440915	-0.5770943369440915	0.0	0.0	-0.014234910354878899	0.5140792134831755	-1.1157823291965114	1.71075495890655	-0.1647161032231476	-0.1292336671710107	0.0	-0.12594730003906304
NGF_NGFR	0.19250181599989494	0.19250181599989494	-1.1423925217421758	-1.2685303114244237	0.2925423112129229	0.03814270768113386	1.27981838790588	1.0309621318732303	1.1577865240282958	-0.6377723426401688	-0.5627984002532682	-0.44808406526625233
TNFSF10_TNFRSF10B	0.6663447023900896	0.6663447023900896	0.0	-0.3508380835285012	1.2496857453499144	-0.87101674815389	-0.15703744039949136	-0.18964127781378287	0.0	-0.11877622471092392	-0.1752182911395781	-0.16071730171460585
FASL_FAS	-0.25346668678988155	-0.25346668678988155	-0.4842904220886463	0.11731710901784596	-0.18264053155217633	-0.04982310098040289	0.13045668843576966	0.3469410732334487	-0.18691500876664657	0.0	-0.26973663498662104	-0.25020319948293307
LTA_LTB_LTBR	1.7094088330245307	1.7094088330245307	-0.67816398297644	1.2595341047692572	0.028285024469948763	-0.39334137589850987	1.6099819630017564	0.7026964472351117	1.4720276453631906	-0.44918239141253374	-0.9104313553864155	-1.0183825021994237
LTA_TNFRSF1B	0.9052682029430953	0.9052682029430953	6.942437446041303	2.152411605808366	0.03843670068418667	0.633073214960468	0.6078706544528774	0.19402671756723935	-0.20883651064185774	-0.1670721529307116	-0.15668584155669987	-0.2108572071771862
TNFSF12_TNFRSF12A	1.3100400181136054	1.3100400181136054	-0.30473178748531915	4.828086981885985	-0.08149631327505481	0.7001924523801162	-0.22280790054370841	3.063914395906964	3.825427781628912	-0.03593264167117203	-2.4097203749706395	-0.43184235394387205
LTA_TNFRSF1A	1.490487971588398	1.490487971588398	-0.07962861371542879	0.028532788847159818	-0.699907749921591	-0.5050399089291345	1.7612360532877007	2.4202567982621006	3.5344105969217856	3.053993526244462	0.3989019149096806	0.26916378236277916
POSTN_ITGAV_ITGB3	2.4180056600317625	2.4180056600317625	1.6535113902733036	0.05234843344043632	1.6911911544107632	1.2728394019205722	0.2648233296129865	2.7304184413870605	0.06484961246433114	-0.5371741629786574	-0.7392142124876174	-1.2778965842461694
POSTN_ITGAV_ITGB5	2.44900960673298	2.44900960673298	2.103001729967381	-0.15021255762529587	2.9023398613687674	2.5901165429409536	0.40825395193632236	2.7775573867227923	0.900596567732215	0.010032522365736388	-0.22918577615223823	-0.19683098775229288
CORT_SSTR5	0.5069454445022067	0.5069454445022067	-0.8400927990702552	-1.123234821894411	0.09149939012864308	-0.9769039617579605	-1.316601617172198	1.6769982410738624	-0.06350116979516428	-0.6381470520039401	0.29358515946266134	1.4262714688132996
CORT_SSTR3	2.7615046940135812	2.7615046940135812	0.15165013358187623	1.8650647653076988	3.799211232985909	2.379756982906706	2.2875826212240935	1.048182123416355	1.967913947747888	1.8397524778029573	2.97649921917038	1.8078674379487838
CORT_SSTR2	2.9531202318511953	2.9531202318511953	0.8439268017325757	1.1854614268424826	4.694073185731364	4.747623410020097	4.17622583246904	2.394149416583096	3.73764760641109	2.077159427235696	2.6063947808769585	3.0378038963625738
CORT_SSTR1	-2.0125578421104358	-2.0125578421104358	2.8539191853066663	-0.1482053077982901	1.5751146105523295	1.0220981249210133	1.2581535956013343	1.5395829407918669	-0.9920907690928291	0.0	0.9832896763109029	5.104134290641556
SST_SSTR5	0.8749067191628115	0.8749067191628115	-0.09072722059484382	0.01946982676809303	3.1312315325464968	3.5092296343054015	1.1551672904566843	1.7620572519263837	4.14411334033424	1.3916741079043322	-0.1464633427347974	0.11069487101396072
SST_SSTR3	4.389919213262788	4.389919213262788	0.35570084124710966	1.3842135813836092	3.831522411738673	5.245109821466921	3.846554661074747	6.753860638789612	2.1291691383999516	3.8008895294390164	5.317666993066936	6.85836664591551
SST_SSTR2	8.028969453219814	8.028969453219814	1.309147671178613	1.50855484861564	8.172083762869313	8.351158407757886	5.7067125626501305	9.436449701136308	7.048911560035524	6.677255264916659	7.744708011911076	7.139387755674017
SST_SSTR1	0.14347444659066058	0.14347444659066058	0.1307017066766764	-0.7478610761107328	2.5854460279598968	2.555733136704727	1.8601723891814328	2.6854520538085906	1.813118632531849	0.0	-0.1367413958646634	2.159076113639381
OXT_OXTR	-0.02159018129137875	-0.02159018129137875	0.0	-0.23437867207978683	-0.4722822552037565	0.8749890715256764	0.2630999008079675	-1.1259960443566113	0.0	-0.52117626809566	-0.6943582142800894	-1.1310332695259393
HCRT_HCRTR2	3.0704134624460218	3.0704134624460218	0.0	0.0	0.33324398169877917	-0.3397569805210025	-1.3720425925351414	1.9718083513631535	-0.23949102120214014	-0.1109885503459741	0.39774657031936844	-0.9296850977960393
HCRT_HCRTR1	-1.302034049218405	-1.302034049218405	0.0	0.0	1.4274420711210654	-0.4341869916239349	2.30442534727985	0.053387725882640534	-0.34518662480192713	-0.1679387687265421	0.13552255243967895	1.3126109658982348
POMC_OPRM1	2.7126664589244256	2.7126664589244256	0.0	-0.23678027919085168	0.5728388718365663	0.0021447607231671584	-0.16685680088218777	1.8891940254109516	-0.4683282734730741	0.0	-0.5261996765724185	-0.5285827705932339
POMC_OPRL1	-0.10072562284428536	-0.10072562284428536	4.063176694622538	2.8873740840077446	4.927836150294857	3.669379140665384	6.2841648756131825	3.6819755164336003	3.5940143489041056	3.4762940480927598	3.8153049392904577	1.5673263674524467
POMC_OPRK1	-0.07824844897589217	-0.07824844897589217	0.3158416237827912	-1.5284193450253976	3.203111384880894	1.5056127135198398	6.92825312536449	5.038729753902083	2.7784694457441677	0.31424769419767745	0.18268666801414007	1.4201503639621
POMC_OPRD1	0.8905014872762705	0.8905014872762705	0.5254139475047926	-0.29534418309606353	0.8636471398193066	1.2336321972249003	0.9326211455038429	0.42588909858968044	-0.46832827347307154	-0.5595961043302564	-0.8044846645581208	-0.9664367372602088
PENK_OPRM1	0.21450226991473884	0.21450226991473884	0.0	0.5341406041669242	-0.44871155794793843	-0.2750725107816474	-1.325198554983139	1.1794174855175452	1.2466441113527844	0.0	-0.0573707884488002	-0.7978998271511395
PENK_OPRL1	3.9493088152307037	3.9493088152307037	-0.5463883075476925	1.0516378110872708	7.568237738241027	5.355456001876232	5.645440066219747	11.992024076227596	8.552864317214746	7.348962586134438	3.2507656762007415	3.2874788229579424
PENK_OPRK1	-0.5752098374315131	-0.5752098374315131	6.1201608494572675	3.150522658398348	5.256292791930562	6.233598889778414	4.959605017837618	6.944215641683369	3.506886483224194	0.577998553059242	1.813718502597018	2.495432072707945
PENK_OPRD1	0.5257566430023558	0.5257566430023558	4.017204853764647	1.7153326642524789	2.914062811722083	2.820099536058183	0.2042606078834548	1.3709433421050918	-0.9202707441916423	3.063728103592416	0.05150215716748736	1.1626906740728282
PDYN_OPRM1	-0.44539771952486473	-0.44539771952486473	0.0	0.7292614353630564	0.7143961162038525	-1.8898943237020525	-1.1530136913897744	0.0472809616225053	-0.4975747132289027	0.0	-0.43883880996774477	-0.4220759434776531
PDYN_OPRL1	7.058512091418383	7.058512091418383	-0.6575461695033723	-1.2270585423730307	3.8033847265410126	3.326397544819546	7.18519862519273	9.496661645231274	0.25945306446662264	2.578878380855045	-1.0239929758631965	1.047923852096652
PDYN_OPRK1	-1.3583042651588164	-1.3583042651588164	3.99300141741729	2.961242439087227	3.84044465828067	3.6600520082936705	8.788093866136498	7.720959582043119	-0.07270986197031326	0.7320033575976237	1.3813344481567926	3.3214978143559875
PDYN_OPRD1	3.286176244837224	3.286176244837224	-0.1781771841790725	0.8689143802331523	2.972055572362041	1.220931770138467	1.085571762288469	1.2225610326642742	-0.4975747132289036	2.061358424207808	-0.6709222915749762	1.580486489411012
NTS_NTSR2	6.338312752290792	6.338312752290792	-0.09819516706556287	0.00217740656574124	3.1440982581194565	-0.8496964668823326	3.2647958855610804	7.553789546990472	1.3226895655579587	2.8343334508589666	0.13166547757517166	0.49035248592149916
NTS_NTSR1	-0.08991172991295389	-0.08991172991295389	0.14634819827494572	-0.474788432140645	2.2176262908764404	1.7368876412771483	-0.47321141838005604	1.405107618614565	-0.36843371518224155	-0.3456077686396571	0.5279044683873472	-0.28466669291867397
TAC1_TACR1	3.452445131821531	3.452445131821531	1.9161221319796409	1.4389947520907747	9.384866567599651	5.584613408248171	2.372739938771668	5.749999664764045	1.414350823517151	4.903661923952046	4.9686018191317025	3.228565396557514
TAC2_TACR3	-0.8588938522119288	-0.8588938522119288	0.005843586069685796	-1.3405428927029104	3.985117842982178	1.4511909476466633	1.8334326534204364	3.493461897018269	1.3222399473659816	0.9961065893439593	1.7235789343028722	-0.5818842428389533
GM10334_F2RL2	-0.5447910606002897	-0.5447910606002897	0.0	0.0	1.6209138094861293	-0.844163874381713	0.04990883733699112	0.8317153560458912	-0.18536597317465162	-0.17571226374554594	0.0	-0.22482209095876676
NPW_NPBWR1	-0.8388673421067406	-0.8388673421067406	-0.4087123348904872	0.6034033864501642	0.04246112538580412	-0.19287596794243841	1.23856818041592	-0.7666145797841768	-0.290352679597383	-0.40307205107842736	1.6079354575704623	-0.3135411954407474
GM10334_F2R	2.042619097807512	2.042619097807512	0.0	2.523622801918349	1.080176396961308	-0.43475610626985234	0.9264954711831802	1.4316719429487677	-0.7372716120114169	3.0992701983484867	-1.1329247787273264	0.11430627629489566
AVP_AVPR1A	0.8175994214497552	0.8175994214497552	0.0	0.0	4.447106598551341	5.8647804016067235	2.04687279758501	1.0249192130439087	0.0	0.0	-0.41982169071457603	-0.40134530417962233
NPB_NPBWR1	0.36961803455710335	0.36961803455710335	-0.6158479474760762	-0.6173078105191542	1.352805769385986	-1.430291639915615	0.3883393363515602	0.42137178204887404	-0.37202394930396887	-0.316995353605636	-0.578642863351414	1.7325503963355862
GAL_GALR1	-0.45897780782355235	-0.45897780782355235	0.0	0.0	1.141050509576367	1.1086330386684444	2.8099091403456202	1.6230718288289059	0.0	0.0	-0.556901408082155	0.9073897217324076
EDN3_EDNRB	-0.25412625829099084	-0.25412625829099084	-1.308179190766268	3.5951664027806673	2.5647608582982904	0.9764137913723375	-0.8268668719223169	3.989594948729545	-0.9307476512215769	0.2371383283049229	0.043085439606529725	-1.0987160229668556
EDN1_EDNRB	0.9843845517172909	0.9843845517172909	0.7866425436999949	2.9528311874476407	1.7937447217403706	0.5899291366293344	1.4751167299829073	4.86931618467525	-0.8623493725212389	0.19915641308896032	-1.4527426726714365	-0.2425661247535895
EDN3_EDNRA	2.96673051148304	2.96673051148304	1.435218269110379	1.5357800034216542	0.6367776110348786	0.5055140977209723	0.6848349909005225	1.3094070439667578	-0.2648491313694156	-0.21147791720443587	3.2318854964723105	1.6207583910748828
EDN1_EDNRA	-0.9897366294951985	-0.9897366294951985	-0.4937646629931195	2.0384297144256402	0.8712104425641335	1.1537160764450431	1.6519590501922345	0.978087707755109	-0.40094882674327503	-0.2854201483325396	-0.48566118895384175	-0.4509799974103891
CCK_CCKBR	12.070000375424105	12.070000375424105	2.3945188507071022	1.0611260625199206	10.82907846749824	10.797345764567805	9.950392105709184	6.940514919872456	5.641819892710843	6.763751290993156	9.663904264201395	9.176400301435786
CCK_CCKAR	-0.5784295936863354	-0.5784295936863354	-0.9166950882331607	0.6878529729301636	-3.6218308131666346	-2.506075153560972	-2.186101346033432	-2.2954952792455408	-3.340449593823241	-2.272519316900265	-2.871459817640403	-3.1589567434801804
C3_ITGAX_ITGB2	-0.6756577587169582	-0.6756577587169582	-0.37158570954805076	-0.38971240557142267	-0.6305745033278218	0.2660872758962501	-0.8503850290624663	-0.19211748725475344	-0.3281792092404989	0.0	-0.5219720707300252	-0.5010181988783674
C3_ITGAM_ITGB2	0.8237828163350706	0.8237828163350706	-0.8347487447722585	-0.3984834305559354	0.9262567802578335	0.19980931097031224	-1.445856891231658	0.3931322706626031	-0.6154640058108024	0.0	-0.7602469908163009	-0.6661181840941153
C3_C3AR1	-1.056469721795563	-1.056469721795563	-0.18665516891430867	-0.45602374863150247	-1.6079838990049597	0.7826119836641267	-1.4276665956881303	-0.007479772768327848	-0.24960557780847678	0.0	-0.19320808254079894	-0.27378248761534346
AGT_AGTR1A	1.9531842541582936	1.9531842541582936	0.0	0.0	3.368842434873578	4.378341987438204	3.143387034716491	2.691876284294045	0.2853366208854657	0.45792176781659855	2.0042650408067395	-0.34356494279295324
NPY_PGR15L	2.032188899440076	2.032188899440076	0.0	0.0	0.3173542903999608	-0.35447529307321896	-0.8219918992037468	-0.580029331082021	1.104457796137977	2.1725227920971686	-1.2554773541151056	0.02742104791916388
NPY_GPR83	8.8496435837162	8.8496435837162	2.5544148335330505	4.11224088036602	7.894355674318521	7.047627341780311	5.50588867344033	7.414183881045852	4.3580343832306765	6.361944075442054	5.525236736073819	6.431310780426738
NPY_NPY5R	2.2848358624933667	2.2848358624933667	-0.12098479716582111	2.952721516754569	1.1469080395537785	3.572776413847155	4.012113336911272	3.4247972739227497	-0.4230499527699007	3.324123291719883	1.046463179311595	1.0366884963846783
NPY_NPY2R	4.058185490060232	4.058185490060232	-0.5918810258968684	-0.3677069516099168	3.651859503736688	3.8435381079276967	3.8760370618117665	8.9007262110452	2.1459836271495494	1.483399885194082	7.842374729381883	8.081203474997958
NPY_NPY1R	6.592023087601916	6.592023087601916	0.1389887734290718	3.9054702754906114	3.2637015913031977	6.802668659463835	4.558432686548459	8.13657782767681	1.5746591399336933	5.028307611901405	3.7972161809040856	4.494765807966603
NPFF_NPFFR1	-0.6954054400713932	-0.6954054400713932	0.0	-0.22015130498301996	-0.16959108648820115	-1.0996772180704302	0.44077625719758995	0.019266292043886604	0.0	0.0	-0.13218608305755342	-0.20670611648287918
NMS_NMUR2	-0.38500994616569034	-0.38500994616569034	0.0	0.0	-0.733310021331058	1.3671447481951562	2.1673684390976073	3.964100509389875	0.0	0.0	0.0	0.0
POMC_MC4R	0.2655942192059142	0.2655942192059142	-0.3745292039820494	-0.20470271079299943	0.9769235728715987	0.21835023604148723	2.910470921684813	0.8087420431055381	2.0246761206505037	2.1305376547473642	0.02151019831035361	0.25656506264526224
POMC_MC3R	0.05035749647705652	0.05035749647705652	0.0	0.0	-0.00983485765186988	0.38806462497638217	8.527319002267053	4.56729218298398	0.0	0.0	6.817026605627237	2.3536995357899633
IL1A_IL1R1_IL1RAP	0.4229948885504972	0.4229948885504972	0.0	0.0	-1.8659430842769433	0.3711186092659726	0.9279956049729752	1.0364388361123413	-0.4541395669851613	-0.8497772264523529	0.12904653076032818	0.9924487357781302
VEGFD_VEGFR2	-2.3496438198537146	-2.3496438198537146	-0.42678412283366723	0.7040618888964799	1.052349672775368	-0.08223028823814862	1.36979521023223	3.7738252083094794	1.1059890358735522	1.4383773306205518	-0.8082796215656733	0.6978285283368046
VEGFD_VEGFR3	1.1703813411276056	1.1703813411276056	-0.20976538327837693	1.3908552603882094	-0.12158181902751156	0.9597993479036064	0.9351529338518068	-0.21702573474927833	0.48839684133835914	-0.5969670657546178	-0.5215025320718666	-0.5862992945011746
VEGFC_VEGFR2	0.06846052284231205	0.06846052284231205	-0.7255861604888882	3.0823390809325493	0.3265107539706879	0.47815605288774626	1.4910689303273115	2.2175954322128235	-0.7749560313700684	0.25791687801147095	1.2753143338055917	0.38305433165813113
VEGFC_VEGFR3	1.448083281730068	1.448083281730068	1.7358129204371815	2.528570647116324	1.892654080485563	0.019870716701306596	0.4698642782642166	1.797277746321171	-0.3922122599572241	-0.42532202089505516	-0.6028397562886766	1.7993650142545985
VEGFB_VEGFR1	8.954811127779443	8.954811127779443	2.3261094445925212	13.011401392394582	2.032913401851928	3.0272407241992303	1.7697116300229914	16.53007138908354	1.0691930155790041	1.012216433929091	3.21745145034209	1.7709963315621373
VEGFA_VEGFR2	3.5893114302952753	3.5893114302952753	-0.4439951095071505	6.787972144997958	2.3344790057686513	3.206193506158188	1.2059297941777798	8.278336193104046	-1.5778599142447258	1.4500400072145234	1.7935014824830142	-0.2804368027849702
VEGFA_VEGFR1	8.016359262788189	8.016359262788189	2.703570098837032	10.348827284693149	0.9056337548470184	1.6106933323533068	1.6912946122958876	12.419038320214915	0.09344943907437758	-1.0385446786414168	0.5932723235349453	-0.15356559752290463
PDGFD_PDGFRB	2.3802285989017697	2.3802285989017697	1.2027749714300089	1.6685680404470449	1.0395336654005285	2.3021043135323316	2.0494861795089165	3.3324912289147397	-0.5329203883612104	-1.1137327674818223	2.0940201086300902	-0.9518858930888693
PDGFC_PDGFRA	2.7039427298160104	2.7039427298160104	1.0014638426304487	4.567573861774916	1.3519971262048465	1.7694981006287414	0.8998443183183839	4.08269147901499	0.2029722658438461	-0.28339654658479846	0.6084433314830903	0.7359107904598013
PDGFB_PDGFRB	2.164289425087677	2.164289425087677	-0.4830406123320736	4.063647452837446	1.6895334860584172	-0.11398355763050536	0.4108175201426446	3.8421108866732663	-0.6063622113883133	0.10700023569843813	2.2967503706074615	0.8288211576895176
PDGFB_PDGFRA	1.1265271681792532	1.1265271681792532	-2.1125363140861233	4.347466194542845	-1.9597773455888952	1.3855337803957761	0.8843092544217275	7.3393809791270685	0.6652690909021572	1.0923902475513676	2.202534841099264	0.8593959342700616
PDGFA_PDGFRB	3.154460144065497	3.154460144065497	-0.30722992383578956	6.646320723903351	2.8021428090551805	2.0056006881639465	2.8820095751734325	7.375491471412946	1.4203146196429808	1.1260637283055996	2.158019365102631	-0.30722026786553963
PDGFA_PDGFRA	4.593922448763285	4.593922448763285	0.8207802614756634	7.534747805029237	2.4539289781256555	4.499183463939023	2.2749506018943135	12.893049046612598	0.09003875717437672	2.247448354721296	1.5149842160241482	3.0633949191093013
FGF16_FGFR3	-1.383158358023507	-1.383158358023507	-0.9240357094415704	-0.9582803599701103	0.7000768581221064	-0.7618378147463299	1.4593030425726154	-0.24400958975796094	0.018852624031070762	0.0	0.0	0.0
FGF16_FGFR2	-0.348229494036593	-0.348229494036593	-0.12780177739398493	-0.27477295153000375	1.5925854839767397	1.1773153423585003	0.5224779222596824	-0.0402266782596733	-0.7606275205374113	0.0	0.0	0.0
FGF16_FGFR1	0.7703403557627374	0.7703403557627374	-0.0801943740969509	0.6803278789498962	2.1625734629301263	0.8322028497750135	-0.7757340505685028	-0.12455027483553634	1.7134910059328212	0.0	0.0	0.0
PGF_VEGFR1	0.0658641456563969	0.0658641456563969	0.5765149154814586	-0.17400459593869572	0.43486643208408543	3.3680972261719795	0.4787507529050276	5.928393392027129	0.6040267789406458	0.7597906404453196	-1.3261271235459324	-0.5663909707968927
VEGFA_VEGFR1R2	8.084111243315315	8.084111243315315	2.4340946908804777	11.049602248442223	1.853263608186264	2.8208078000921915	1.9647519104655593	13.233614612417195	-0.555673769017938	-0.19188317886620368	1.30871041602047	-0.2601522345287729
VEGFC_VEGFR2R3	0.5677233722420507	0.5677233722420507	0.3031908377892774	3.880378295493272	1.0112137437661577	0.44641399966499107	1.554263367399085	2.6420335358029967	-0.8762463905852087	0.0482602224943603	0.7230125905290906	1.187996323588028
VEGFD_VEGFR2R3	-1.758314564017386	-1.758314564017386	-0.4625915968742851	1.2838820013925893	0.9151897769577886	0.28015376632808514	1.6272381157049378	3.4040875405270214	1.2172366939667714	1.0354783354437502	-0.9532175931275023	0.33097968968041047
SHH_PTCH2	1.314197116602684	1.314197116602684	-1.7567863942675133	4.377414535017903	3.275408103037999	1.1074918413031578	3.1432294014754603	5.43392816559684	2.2849959875066816	0.5565761637618863	-0.44714725061007166	-0.5625976864218658
IHH_PTCH2	1.5223966576102563	1.5223966576102563	0.0	0.0	-1.1494548512160965	0.5273973429409358	0.36237425067475737	1.526240533430072	1.4504938646382333	-0.6165946263929675	0.6059882060568302	-0.4467720866812577
IHH_PTCH1	0.9651176179580556	0.9651176179580556	0.0	0.0	-0.7336429964171111	1.1539165198028494	1.0720619421287239	1.63296317505806	0.2709758272359976	0.9825702702292308	0.33491636311873413	-0.7615281126283425
APLN_APLNR	1.7123785689638515	1.7123785689638515	0.0	0.0	-0.6093804106327336	3.154024155145789	0.4819930827603654	2.6089434167862477	-0.7077783972707256	-0.4671759464649744	-0.7429035840536783	0.18535374255479403
INS2_INSSR	0.702444513008773	0.702444513008773	0.0	0.0	0.6030392804505684	1.3370750822776993	0.2462397321962687	0.0	-0.9332019718775463	-0.9073932956369846	0.0	0.0
IGF2_ITGA6_ITGB4	1.1292214729339098	1.1292214729339098	2.3439554108245764	0.12285320311787197	0.46979004994643314	1.4159800809451355	1.6517759877605998	2.735495592211846	-0.6274696058008481	-0.9584194979575651	0.3440306279774486	-0.919357425847522
IGF2_ITGAV_ITGB3	0.5271362210062379	0.5271362210062379	0.5284816587332609	1.5861068658508795	1.2810022561766716	1.0661506921861348	-2.5764268695060633	3.362096148292032	-1.2060289740576335	1.7000591839814587	-0.43023894578889593	0.1951292586514849
IGF1_ITGA6_ITGB4	4.067928903478759	4.067928903478759	-0.381833799364975	9.392143730894425	0.8343773893151668	0.1705639528751046	-0.5851762248480536	7.670177770348514	-0.9245972443872768	3.61972292398265	0.7756311276434062	0.48762949570656294
IGF1_ITGAV_ITGB3	4.788133668604459	4.788133668604459	-0.4125495933425347	9.024342243636506	0.3676521681098958	1.1736060754218522	2.6687166273498066	11.825883710332288	-0.12139104859084551	-1.5424428744823322	0.4803106791371965	1.278979490273379
IGF2_IGF2R	1.1791998471954155	1.1791998471954155	1.20347048499462	-0.01636511846114802	2.345665472919184	1.642800528585973	-1.7083527349402168	2.1227413302681812	1.102341776644324	-0.3903765229050792	-0.634751461775163	-0.4335579422078898
IGF2_IGF1R	0.92628686443478	0.92628686443478	-0.60263135262807	1.7972130492009566	2.925915900306255	1.4725268499981563	-1.2864808947479838	2.1411455651507767	-0.46289964795669486	-0.2368621920295971	1.7308956099629418	-1.3107134599937642
IGF1_IGF1R	2.4208936083740324	2.4208936083740324	1.8733504394201432	9.932538892643386	1.7930016708227898	1.931098620137526	2.3430342646147353	9.291055494675785	0.6407017125452481	-0.1440027455709942	0.21484314412877425	-0.4233539431283775
SHH_PTCH1	3.8894367605224005	3.8894367605224005	0.678501754206053	6.906990857047765	6.5451983048551785	4.075876000830919	5.144076900083426	7.720312245102403	0.6318886318890745	0.5061882971426778	-0.13867943612544736	1.4066255552468985
FGF2_FGFR3	1.619279758439903	1.619279758439903	1.7478781370688483	4.77921611474485	1.5276821299962813	0.24492872700855722	2.3872172821928923	6.1403055176523855	2.110676014027475	1.9216471986981536	1.4623591393631417	1.6340668885709473
FGF2_FGFR2	0.007902998183661683	0.007902998183661683	1.0957897473548128	3.321246775829389	0.8080700515916022	-2.1311466831910004	0.049475824250391244	3.9654589291157785	-0.13684662552919244	-0.012192458138882844	-0.6723303784284432	0.10556908659417394
FGF2_FGFR1	2.2621905523280206	2.2621905523280206	0.4011931569438384	2.6289185499493035	2.3514024380741123	4.4599976014317075	3.147613141926299	7.585039875502224	1.6444972902175015	1.4497720218685004	2.479206476682049	2.077510851938521
FGF1_FGFR3	4.5492414083674895	4.5492414083674895	-0.2964855646404214	8.632962759236717	6.812599917141732	5.974922912926199	3.0303868605512676	13.604760232180976	2.103790543182779	2.8672696730834906	4.197521797082077	4.243332809848539
FGF1_FGFR2	3.0638268161038815	3.0638268161038815	0.3221017060170666	9.970513090816686	2.9140635002161566	3.9018767456928	3.9128252056988266	14.87849205573588	2.3917264632374855	0.5511789442091488	2.561731922434233	4.044859297403609
FGF1_FGFR1	4.604291390050218	4.604291390050218	-0.8100203657905113	5.4558565713366	6.62865241156263	3.756959027259295	5.193301497179302	12.843326776339838	2.7353450041415495	3.3446600346312105	1.3674224633812384	1.3270132438983075
NRG1_ITGAV_ITGB3	5.1098925838596045	5.1098925838596045	0.11904248587046407	8.978579875931967	2.920429665194651	1.9230919827189872	0.7188382149721827	7.760194687887921	1.572411009398812	0.756930158017752	1.2586383000140529	1.0838313222067775
NRG4_ERBB2_ERBB4	0.5186414186406788	0.5186414186406788	0.0	2.6360920642204135	1.3898086504737002	0.6505239926441679	0.49666856143162635	1.7314986035068936	1.0354127891052818	0.9969489680013962	0.40813144743089513	-1.0650756389837723
NRG4_ERBB4	0.5753244727993377	0.5753244727993377	0.0	2.9324492305979244	1.399470729517244	0.5755532226551066	0.10292427508397625	1.9459089449452003	1.2740604415172863	1.187994184653925	0.5241689751091443	-1.004226243609172
NRG3_ERBB2_ERBB4	5.747885588674615	5.747885588674615	0.9889982428842502	6.938076958462678	5.935355538028359	4.60253665808163	3.2153594136831534	10.674817082984342	1.4913019195378756	0.4094813796165515	1.0167335184172297	2.9537818731565797
NRG3_ERBB4	5.589857600956852	5.589857600956852	0.7943426483550201	6.729061461179725	5.956442327986052	4.615760915980192	3.4134160233374673	10.499299596221531	1.509090608263335	0.7587311443639796	0.9629258826060919	3.158380080660659
NRG2_ERBB2_ERBB4	1.2567168700195648	1.2567168700195648	-1.743345145738829	1.8162939648908105	2.48306419943304	0.4217790780202462	0.8781565543766433	1.661744656919285	1.4149038715428468	0.0	2.3349795786629923	0.8189230064586088
NRG2_ERBB4	1.1660401002396559	1.1660401002396559	-1.6869248042802232	1.9329138661342002	2.5886240508612253	0.32024140266813	1.2823677411514545	1.6359412073019508	1.7830531911552692	0.0	2.5197944336759894	0.9560668869047915
NRG2_ERBB2_ERBB3	0.3380064891491022	0.3380064891491022	-1.0423091587468043	1.6890101444674583	-0.19669475339257453	-1.1442030411797444	-0.9956436993152207	-0.129818068312897	-0.9682654039018812	0.0	-0.6246566216510185	1.8450427515773786
NRG2_ERBB3	0.09426280718259684	0.09426280718259684	-0.9447152336088471	1.9992745228882307	-0.23016965946741463	-1.4786912021552034	-0.23161748990697328	-0.2969560972003807	-0.7490123456379809	0.0	-0.5520388662276967	2.321856354224271
NRG1_ERBB2_ERBB4	1.6240765162911468	1.6240765162911468	-0.5778487687077174	3.2900815878030056	2.157983880740968	1.53709766381125	1.3370616911483466	7.2253249227835905	1.3223297999403512	1.7448498880713856	1.8375371681016786	1.7493745253768276
NRG1_ERBB4	1.7036538090603497	1.7036538090603497	-1.1263575259121652	3.0953308357237774	2.045794882821212	1.5282595157017111	1.066868872981958	6.944021091185239	1.8871116070161218	1.4100368062813395	2.163060323457875	1.4693273830536497
NRG1_ERBB2_ERBB3	-0.3153255522866973	-0.3153255522866973	0.1889973749698581	7.218446451805013	1.194958294764563	0.259671927096136	-0.12669834763883073	4.349511875784486	-1.8108778676856054	0.3776881877031155	0.8929130881296391	1.337128767076765
NRG1_ERBB3	-0.24630138332880253	-0.24630138332880253	-1.0267813081575468	7.719141005223669	0.9625472484050334	0.16089798023687332	-0.9062920675695798	3.6434451112390005	-1.4008244783643007	-0.6492341628829306	1.4429849116402005	0.9070936568646774
FGF5_FGFR1	3.2565227525032765	3.2565227525032765	0.21985002911497775	0.6479986229343612	1.6639204363645197	3.0922275874993126	2.2239387220303	7.670910163921805	1.5180189501263135	0.745289529498823	1.6456534781898018	0.7755237934981256
FGF5_FGFR2	1.609298240309051	1.609298240309051	-0.7044816220437226	1.848058956715492	1.4194492093342232	1.2055610653299889	-1.459454616510701	4.291748917909853	-1.3766682590206476	0.5551156019604594	1.1332363647522754	1.120227058680758
FGF9_FGFR3	7.0750119419963955	7.0750119419963955	1.2570822536758446	11.256472483289606	2.990322018844913	5.218666166581472	2.773497735264955	15.969834922641107	-0.08807758183652564	0.12371670434510249	0.6625108488370706	0.6285329147892948
FGF9_FGFR2	2.9438215439698716	2.9438215439698716	-0.05968757990272134	11.472009398154261	0.06790964303225412	-0.5484234636542371	0.5774856857288958	12.806229848500603	-0.7407868351912167	-0.40757817205627367	0.1993192934247165	0.6258366608587378
FGF9_FGFR1	4.738008201346939	4.738008201346939	-0.01134127792895883	7.880714329501124	0.6236805257050577	3.619642620980223	3.282007993097429	12.751179277484013	2.854718628779237	2.394793055092963	1.730843597720716	2.2702475347910887
FGF18_FGFR3	1.9009412357159388	1.9009412357159388	0.0	2.0086165228856014	1.327696494522456	-0.9171482694098908	2.236645718173072	5.127067415272476	0.0	0.0	1.464773474267514	1.737436251245131
FGF18_FGFR2	0.3776511155133978	0.3776511155133978	0.0	0.6442360658550235	1.8181612346112521	-0.1931667210249862	0.4566416835678086	5.6005110570073136	0.0	0.0	0.6445192308905504	-0.8919550521413465
FGF18_FGFR1	0.7976308520619714	0.7976308520619714	0.0	-0.70384161385144	0.7987702615077104	0.7373713391931004	1.1949251694376475	4.32604116130211	0.0	0.0	1.230920762333996	-0.6444506160221504
FGF17_FGFR3	0.5624570676113158	0.5624570676113158	0.0	0.0	1.2962255354222405	1.2591347702132938	3.412432748860578	0.8610783417662886	3.528285296921884	0.7921866201125314	0.07659046365815803	1.8770906296872318
FGF17_FGFR2	-0.047980606412549545	-0.047980606412549545	0.0	0.0	-1.617438389496603	-0.12772339163916177	-1.6998775929902716	0.5283914831488075	-0.18116972263993822	0.2237722174716064	1.2114373692393028	-0.4264310808348886
FGF17_FGFR1	0.3728449244952992	0.3728449244952992	0.0	0.0	3.4616186165776295	3.1786710014439095	0.8553325588725617	0.7602479457545839	-0.07622784805377861	0.24478741677811555	0.4229864065856105	0.8029566477229745
FGF22_FGFR2	3.412681084680298	3.412681084680298	-0.5126012544694633	7.947036212174251	0.4913568280532773	1.9104993941659267	0.7199042417958663	3.6442621095634897	0.43428747933911416	-1.0124111403178777	-1.7767445454120876	1.5925800686508813
FGF10_FGFR2	1.9029181263080162	1.9029181263080162	1.3800916732046078	6.296583837681931	1.0060320823036166	0.1973459560771551	-1.3299952304951792	5.675370684701143	0.022907891957345224	0.6078645139544896	-1.3480558235451974	1.3220916077136662
FGF10_FGFR1	6.607319470759034	6.607319470759034	1.8890021682243283	3.199070122545288	6.463607143982781	4.418633661842254	4.128382443987617	11.192912039259337	0.8156424400250727	3.0662420685095513	4.414505950669437	7.156340165092393
FGF3_FGFR2	0.8449193143146266	0.8449193143146266	1.4076393381238488	1.1828123354907878	0.2222987192026164	-0.5550398446686681	-0.047833934651066445	4.179606482609131	-0.7606275205374162	-0.7292111537424223	-0.8666252434390173	-0.797626021116527
FGF3_FGFR1	2.7238972766039664	2.7238972766039664	0.445779388249513	1.1184138118937186	-0.5500923322841845	-2.628945090437727	1.562190189492909	3.8199431069642764	1.7134910059328332	-1.232511775598549	-0.5146813839670956	-1.2263961535365653
FGF7_FGFR2	2.188958418358796	2.188958418358796	-1.0150352724953653	4.178639719811525	-1.713194898754484	1.883988706946931	1.481571670650111	3.485145844740286	-1.244498807087699	-0.799088112901055	-0.02489849161716648	1.4251245088854398
FGF7_FGFR1	1.9408281540147505	1.9408281540147505	-0.34071588854478035	5.111378068445508	2.8804122228458895	0.19817700421414194	0.4228713611962666	4.733807393360364	1.3936190307030827	0.19592953434215007	-1.7427491361261889	0.6723220449714228
FGF5_FGFR3	2.8112671579072224	2.8112671579072224	1.6085025237159845	0.9254666023119503	2.4108326568671847	1.7915746752054778	-0.9147665661972193	3.6027615870662686	0.2689534155070842	-0.36392878153200764	-0.527218508568829	1.1312961365924976
IL2_IL2RB_IL2RG	0.7780032373886625	0.7780032373886625	0.10189863401754783	2.8704158914567035	-0.46791935444106125	0.6017060595196012	-1.6117242686454794	-0.25065527439803215	1.640972530145173	0.0	-0.5620730727752132	-0.4877417853170225
IL2_IL2RA_IL2RB	0.7780032373886625	0.7780032373886625	0.10189863401754783	2.8704158914567035	-0.46791935444106125	0.6017060595196012	-1.6117242686454794	-0.25065527439803215	1.640972530145173	0.0	-0.5620730727752132	-0.4877417853170225
CX3CL1_CX3CR1	7.863779829614331	7.863779829614331	3.1363167239511105	7.225475007875258	-0.509624588475397	4.090621755729854	1.9382358935175386	11.004687709879084	-2.2244785239211127	1.3892318377329183	3.843416421488904	0.9302646032017514
MIF_ACKR3	7.116088232925091	7.116088232925091	1.5845411306945303	8.774662273346866	5.02986528366841	5.756785601555341	6.117332830758801	13.817022479180809	4.011450041406323	5.250907270574297	7.645611165970293	7.102918407771202
MIF_CD74_CXCR2	-0.8925291656062263	-0.8925291656062263	-1.3434254585525365	2.1385254540948964	-0.5107170904778878	-0.5222783748532338	-1.2235001646922354	2.6036668108882997	-1.9854045294310299	0.8319643335157298	-0.1975598543567552	-0.09603698659707
MIF_CD74_CD44	-0.11060229696886674	-0.11060229696886674	-3.1875993695550235	3.474878937520664	0.6895626532667392	-1.759351035483688	-0.10195891899502935	4.231456286652411	-1.7589324438127414	1.0574372720922134	1.1679517788315636	0.26717686552085024
MIF_CD74_CXCR4	0.5914055095987183	0.5914055095987183	-2.0811320005282297	1.2584463951420597	-0.2535373155631455	0.08475112159574137	0.17912598493319462	3.4925013970814507	-1.4967503339189177	1.341190640609051	0.7376204361603875	0.8194857799558242
CXCL5_ACKR1	-1.1638107508904643	-1.1638107508904643	0.0	0.0	-0.5022195852577729	1.1700610805055491	0.9399848171522566	1.1275947698443163	-0.531125322046686	0.827778380061378	-1.2432188177057988	-0.13689765737007836
CXCL12_ACKR3	6.53237888758263	6.53237888758263	2.0472052746527294	7.547985496606953	3.177530341963565	3.2553184501165022	3.294750938390352	13.40867324460526	0.6204478897188614	-1.756541651048572	4.622706731057098	0.1535813704531987
CXCL12_CXCR4	3.2013783647093814	3.2013783647093814	3.2358459311247327	1.3102612987822517	1.3148713794230813	0.34930088479136906	1.8027845952830384	3.315439398588915	1.3778038593933033	-1.181712206217001	-0.6506052989700445	-0.7648737960436189
IL15_IL15RA_IL2RB	0.763717890572892	0.763717890572892	0.0	2.446246831302351	0.14821087025531826	0.5999621818338119	-0.3151489758476202	2.1297475419748473	0.0	-0.22477781117069748	-0.3340249733628571	0.0
TSLP_IL7R_CRLF2	2.0564465586021416	2.0564465586021416	-1.52907655144755	5.003586426459002	0.8844304129544291	0.4852906546137824	1.252206282895002	1.7827387196354807	0.0	0.0	2.0230036569946366	2.107688854328653
LIF_LIFR_IL6ST	-0.661207312887044	-0.661207312887044	0.0	0.0	2.744268181410937	0.3648445462072912	-1.2119864841598524	3.1422973492454847	0.0278918831966546	0.0	-0.5765482614812534	0.013314531082814367
CTF1_LIFR_IL6ST	3.3291778670837098	3.3291778670837098	1.4661712103638238	4.3664453604330316	2.0421559161014504	1.756197345953701	1.5540334802463083	3.5130299302938552	-1.0062502421593957	0.5217736973638055	-0.2673503989530834	-0.3587351991788011
CLCF1_CNTFR_LIFR	1.2015970956247046	1.2015970956247046	0.0	0.556549748968398	0.5486627566638872	1.3147226514562815	0.25642814838839584	2.0746648776003056	1.5256949640613056	1.2294480305616367	0.2432841043089985	1.9865240438255825
EBI3_IL27RA_IL6ST	1.8066275595284322	1.8066275595284322	1.2339733916677247	1.0752041351469963	0.07499805816062638	4.011529023011024	1.3034628219325892	3.04114965628925	1.934371937574699	0.8340891534029967	1.2768373714857708	0.27099842692112197
IL11_IL11RA2_IL6ST	1.3815904464436066	1.3815904464436066	2.320220666804866	3.3118229521718434	2.1817058665257028	1.3485040428679858	-1.0839044692535855	2.3491572409915142	0.25567338258300887	0.3273473559714803	3.067277654678384	-0.32857717869584313
IL11_IL11RA1_IL6ST	1.2285582611234687	1.2285582611234687	1.4345142356893967	3.684847303433912	1.5172131299272171	1.9850821916153982	0.5107657399744705	2.502430675541774	-0.5255923350438754	0.5912379285510658	1.1964567107663104	-0.6119186788676939
IL12B_IL12RB1_IL12RB2	-1.9138847692107106	-1.9138847692107106	-0.6411294617194941	-0.453914718218082	1.392548443598798	-0.2737387179630691	0.2951181563919161	1.4761184673702274	3.1109359713467866	0.0	-0.346556841771451	0.0
IL22_IL22RA1_IL10RB	0.6227879254312596	0.6227879254312596	0.0	0.17433675027482806	-0.5372090142813072	0.9401095308948112	0.8110105777888795	0.5519111061711119	0.0	0.0	-0.9043561073484135	0.5769400640399092
CXCL5_CXCR2	3.058052435968818	3.058052435968818	0.0	0.0	1.2859162518954081	-0.8755121251786692	0.7449736084237879	3.279562860549042	0.0	0.0	0.0	0.0
CCL17_ACKR2	3.373161800860717	3.373161800860717	1.3554013057388037	0.6009499022084883	-0.49338699102729106	0.8755951414896352	0.3662857188424426	0.6567164549304596	1.44137883349038	0.7790118508029127	1.4461985804938438	3.4333151886052753
CCL17_ACKR1	4.809932723169619	4.809932723169619	0.6163575293005427	5.979194077887136	4.581920637417384	4.823214418428283	1.5621464557080158	4.058561828764821	3.2088464363924243	1.7912297121848042	1.1355936344600441	3.9460136640210175
CCL27B_CCR10	0.03347606740276313	0.03347606740276313	0.0	0.0	-0.5800513857429377	-1.234737242470797	-0.1969442050149138	0.12446549557314074	-0.2671743362740774	-0.281333979417935	-0.24855903804481042	-0.23593915525047288
CCL27A_CCR10	-1.0743964908601005	-1.0743964908601005	0.0	0.0	-0.8703579711903019	0.13004478565977462	2.837328952161718	0.20461454871015322	-0.8572234494359042	-0.0009445185271263868	0.48841572505536196	0.27111503130774095
CCL28_CCR10	-0.4892425335766713	-0.4892425335766713	0.0	0.0	-0.7505476535721938	-0.41804747453432317	-0.4071620771414915	2.583583455189947	-0.20358266314513082	11.345900994354455	-0.17521829113957618	-0.2586710305493585
