# Supplementary material for: Spatially resolved multiomics on the neuronal effects induced by spaceflight in mice
Source: Nat Commun. 2024 Jun 11;15:4778. doi: 10.1038/s41467-024-48916-8 (PMC11166911; doi:10.1038/s41467-024-48916-8)
Supplement: Supplementary file 15 — Dataset 12 [file 41467_2024_48916_MOESM15_ESM.xlsx]

## Sheet: Sheet1
Supplementary Data 12: Motif analysis. Top 10 motifs analysed for multiomics clusters using ATACseq peaks.
Motifs repeated in multiple clusters are highlighted in italics font. Two-sided wilcoxon rank sum test was done to estimate for p-values.
Motif	Multiomics Cluster	Functions of motif	Accesibility direction in Flight samples
Ptf1a(var2)	2	Cerebellar and retinal development	Up
Tcf21	4	Development: spleen, heart, artery (perhaps vasculogenesis)	Up
Zic1::Zic2	4, 14	Zn finger proteins. Zic1: Neurogenesis, axonogenesis, cerebellar and pontine neuron locations. Zic2: neurogenesis especially in visual system.	Down
Atoh1	11, 14	Neurogenesis; Notch signaling	Down
Bhlha15	11, 14	Mitochondrial Ca ion transport, organelle localization	Down
Rarb	11	Zn finger. Receptor for retinoic acid. Development.	Down
Twist2	11	Represses expression of TNFa, IL1b (pro-inflammatory cytokines)	Down
Pparg::Rxra	11	Pparg: fatty acid oxidation, represses NFkB (pro-inflammatory), cardiovascular circadian rhythms. Rxra: retinoic acid receptor, promotes myelin debris phagocytosis and remyelination, represses innate immune responses to viruses.	Down
Nr2f6	11	Represses hormone responses, represses IL-17 immune responses, supports forebrain circadian clock development. Zn finger.	Down
Rarg	11	Retinoic acid receptor. Development.	Down
Pou5f1::Sox2	11	Pou5f1: embryonic stem cell pluripotency. Sox2: keeps neuronal cells undifferentiated (pluripotent). Both are two of the 4 Yamanaka factors that are used to induce iPSC development.	Up
Plagl1	14	Zn finger protein.	Down
Wt1	14	Cell development.	Up
Hic1	14	Development, tumor suppressor, p53 DNA damage response regulator (downregulates SIRT1)	Down
Ahr::Arnt	14	Ahr: aryl hydrocarbon receptor. Immunity, angiogenesis, astrocyte functions, circadian regulation. Arnt: aryl hydrocarbon nuclear receptor. Hypoxia.	Up
NR4A2	14	Differentiation and maintenance of dopaminergic neurons.	Down
Esrrg	14	Estrogen-related receptor gamma. Zinc finger domain.	Down
