# Supplementary material for: Spatially resolved multiomics on the neuronal effects induced by spaceflight in mice
Source: Nat Commun. 2024 Jun 11;15:4778. doi: 10.1038/s41467-024-48916-8 (PMC11166911; doi:10.1038/s41467-024-48916-8)
Supplement: Supplementary file 19 — Source Data [file 41467_2024_48916_MOESM19_ESM.xlsx]

## Sheet: Figure3E
Figure 3E: Celltype proportions predicted for each ST cluster using Stereoscope. Celltype proportion value zero was assigned to proportion values less than 10%.
	ST cluster 0	ST cluster 1	ST cluster 2	ST cluster 3	ST cluster 4	ST cluster 5	ST cluster 6	ST cluster 7	ST cluster 8	ST cluster 9	ST cluster 10	ST cluster 11	ST cluster 12	ST cluster 13	ST cluster 14	ST cluster 15	ST cluster 16	ST cluster 17
multiomics cluster 0	0	0	0	0	0	0	0	0	0	0	0	0	0	0	0	0	0	0
multiomics cluster 1	0.347864	0	0.581007	0	0	0	0	0	0	0	0	0	0	0.106658	0	0	0	0.123227
multiomics cluster 2	0	0.397135	0	0.338945	0	0	0.486067	0.267238	0.358957	0.116175	0.195796	0	0	0.10154	0	0.221211	0	0
multiomics cluster 3	0.122568	0	0	0	0.418341	0.101886	0	0	0	0	0	0	0.154115	0	0	0	0	0.114998
multiomics cluster 4	0.124239	0	0	0	0.136235	0	0	0	0	0	0.204402	0	0	0.135432	0	0	0	0.205349
multiomics cluster 5	0	0	0	0	0	0	0	0	0	0	0	0	0	0	0	0	0	0
multiomics cluster 6	0	0.180875	0	0	0	0	0.107311	0.250366	0	0.604332	0	0	0.296934	0	0	0.237885	0	0
multiomics cluster 7	0	0	0	0	0	0	0	0	0	0	0	0	0	0	0	0	0	0
multiomics cluster 8	0	0	0	0	0	0	0	0	0	0	0	0	0	0	0	0	0	0
multiomics cluster 9	0	0	0	0	0	0	0	0	0	0	0	0	0	0	0	0	0	0
multiomics cluster 10	0	0	0	0	0	0	0	0	0	0	0	0	0	0	0	0	0	0
multiomics cluster 11	0	0	0	0	0	0	0	0	0	0	0.135475	0	0	0	0	0	0	0
multiomics cluster 12	0	0	0	0	0	0	0	0	0	0	0	0	0	0.210481	0	0	0.524087	0.108293
multiomics cluster 13	0	0	0	0	0	0	0	0	0	0	0	0	0	0	0	0	0	0
multiomics cluster 14	0	0	0	0	0	0	0	0	0	0	0	0	0	0	0.699252	0	0	0
multiomics cluster 15	0	0	0	0	0	0.588292	0	0	0	0	0	0	0	0	0	0	0	0
multiomics cluster 16	0.104789	0	0	0	0	0	0	0	0	0	0	0	0	0	0	0	0	0
multiomics cluster 17	0	0	0	0.15796	0	0	0.137826	0	0.243059	0	0.121644	0.626148	0	0	0	0	0	0

## Sheet: Figure4f
Figure 4f: Source data table for figure 4f in the paper. Here show the correlation between MAPK-neurovasculature interactions and Glis3.
library_id	condition	interaction	correlation with Glis3	mice_id
Sample_158_A1	flight	MAPK:Neurovasculature	-0.177264	F2
Sample_158_B1	flight	MAPK:Neurovasculature	-0.176627	F2
Sample_158_C1	flight	MAPK:Neurovasculature	-0.31101	F3
Sample_158_D1	flight	MAPK:Neurovasculature	-0.263759	F3
Sample_159_A1	ground	MAPK:Neurovasculature	-0.14201	G1
Sample_159_B1	ground	MAPK:Neurovasculature	-0.099752	G1
Sample_159_C1	flight	MAPK:Neurovasculature	-0.313513	F1
Sample_159_D1	flight	MAPK:Neurovasculature	-0.283991	F1
Sample_304_A1	ground	MAPK:Neurovasculature	-0.063965	G3
Sample_304_B1	ground	MAPK:Neurovasculature	0.017774	G3
Sample_304_C1	ground	MAPK:Neurovasculature	0.102137	G2
Sample_304_D1	ground	MAPK:Neurovasculature	0.032516	G2

## Sheet: Figure4g
Figure 4f: Source data table for figure 4f in the paper.
library_id	condition	interaction	correlation with Lef1	mice_id
Sample_158_A1	flight	MAPK:Neurovsculature	0.199616	F2
Sample_158_B1	flight	MAPK:Neurovsculature	0.062867	F2
Sample_158_C1	flight	MAPK:Neurovsculature	0.23999	F3
Sample_158_D1	flight	MAPK:Neurovsculature	0.278964	F3
Sample_159_A1	ground	MAPK:Neurovsculature	-0.120964	G1
Sample_159_B1	ground	MAPK:Neurovsculature	-0.116291	G1
Sample_159_C1	flight	MAPK:Neurovsculature	0.107764	F1
Sample_159_D1	flight	MAPK:Neurovsculature	0.021655	F1
Sample_304_A1	ground	MAPK:Neurovsculature	-0.067736	G3
Sample_304_B1	ground	MAPK:Neurovsculature	-0.06933	G3
Sample_304_C1	ground	MAPK:Neurovsculature	-0.338343	G2
Sample_304_D1	ground	MAPK:Neurovsculature	-0.371732	G2

## Sheet: SupplementaryFigure4A
Supplementary Figure 4A: Celltype proportions for each ST cluster as they were predicted by Stereoscope..
	ST cluster 0	ST cluster 1	ST cluster 2	ST cluster 3	ST cluster 4	ST cluster 5	ST cluster 6	ST cluster 7	ST cluster 8	ST cluster 9	ST cluster 10	ST cluster 11	ST cluster 12	ST cluster 13	ST cluster 14	ST cluster 15	ST cluster 16	ST cluster 17
multiomics cluster 0	0.0139723	0.0412371	0.00687774	0.0203823	0.0120299	0.0169777	0.00908868	0.031507	0.0392115	0.0236659	0.0138499	0.0109192	0.0156114	0.0130735	0.00969043	0.0413526	0.0231132	0.00909926
multiomics cluster 1	0.347864	0.016989	0.581007	0.0884199	0.0624754	0.0288364	0.0111022	0.043544	0.0205695	0.00553011	0.0166197	0.00316364	0.0126162	0.106658	0.0142913	0.0409143	0.0579986	0.123227
multiomics cluster 2	0.0036313	0.397135	0.0149344	0.338945	0.0232722	0.0195267	0.486067	0.267238	0.358957	0.116175	0.195796	0.0799146	0.0983635	0.10154	0.0223841	0.221211	0.0339686	0.0689738
multiomics cluster 3	0.122568	0.0180007	0.0297957	0.00578299	0.418341	0.101886	0.01421	0.0103522	0.017717	0.0357544	0.0343787	0.0127001	0.154115	0.0619008	0.0400436	0.0385641	0.0431665	0.114998
multiomics cluster 4	0.124239	0.0219341	0.0888585	0.0313372	0.136235	0.0676324	0.0437767	0.036141	0.044293	0.0169385	0.204402	0.0716098	0.092888	0.135432	0.0423997	0.0577534	0.0509636	0.205349
multiomics cluster 5	0.033631	0.0674658	0.0296716	0.0605103	0.0175392	0.00845477	0.0390502	0.0627016	0.0325015	0.0479528	0.023244	0.014268	0.0772602	0.0258795	0.0263785	0.0764505	0.0124691	0.0400637
multiomics cluster 6	0.00863147	0.180875	0.0111346	0.0444788	0.0422302	0.0167528	0.107311	0.250366	0.0621508	0.604332	0.0655271	0.0348783	0.296934	0.0338754	0.021605	0.237885	0.0156403	0.0441833
multiomics cluster 7	0.0218535	0.0183761	0.0153421	0.0106326	0.0287767	0.0277924	0.0135204	0.0142824	0.00951484	0.0135207	0.0263683	0.0159897	0.0250519	0.0217484	0.0226672	0.0257207	0.0109947	0.0299805
multiomics cluster 8	0.01932	0.0112852	0.00340713	0.00524633	0.00944463	0.0217764	0.0156733	0.00852811	0.0160655	0.00900719	0.00948582	0.00631717	0.00901438	0.00685239	0.00576963	0.0162764	0.00714907	0.00735697
multiomics cluster 9	0.0288646	0.0137147	0.0245553	0.0205195	0.0474172	0.0188149	0.0124824	0.0224706	0.00987562	0.00993374	0.0311071	0.0132126	0.0246604	0.0304607	0.0174864	0.0144624	0.0168137	0.0420086
multiomics cluster 10	0.0165278	0.00909997	0.0136305	0.0067835	0.033564	0.0123629	0.0113691	0.0102687	0.00857822	0.011549	0.0310137	0.0140241	0.0268582	0.0158203	0.0165801	0.0112418	0.00811118	0.0354819
multiomics cluster 11	0.0193936	0.0469025	0.0270992	0.0465508	0.0119889	0.00616539	0.0297794	0.0583487	0.0285768	0.0293383	0.135475	0.0412151	0.0391459	0.0455595	0.0144196	0.0347395	0.0347069	0.0212471
multiomics cluster 12	0.0128242	0.00390437	0.0171616	0.00609562	0.0358725	0.00940229	0.0047888	0.0089255	0.0137433	0.00125594	0.0155772	0.0109871	0.0136719	0.210481	0.00577846	0.00521987	0.524087	0.108293
multiomics cluster 13	0.0503489	0.0318609	0.0417122	0.0180489	0.016245	0.0196566	0.00657842	0.0122938	0.00436449	0.0154308	0.0077613	0.00463817	0.0103441	0.020921	0.00927263	0.0383493	0.024435	0.0117927
multiomics cluster 14	0.0176241	0.011083	0.0546242	0.0985826	0.0398627	0.00335283	0.0259289	0.0395886	0.00618642	0.0110017	0.0262736	0.0149004	0.0209183	0.048851	0.699252	0.00815448	0.0195375	0.0577061
multiomics cluster 15	0.0490456	0.0263633	0.0165979	0.0317981	0.0214415	0.588292	0.0153218	0.0470561	0.0620052	0.0103449	0.02329	0.0149728	0.0177137	0.0371897	0.00888823	0.0239012	0.0654196	0.0271547
multiomics cluster 16	0.104789	0.0514359	0.0113936	0.00792499	0.023016	0.0137055	0.0161261	0.0112524	0.0226306	0.0229932	0.0181865	0.0101417	0.0198935	0.0146236	0.00483947	0.0973675	0.0118648	0.0133124
multiomics cluster 17	0.00487116	0.0323376	0.0121967	0.15796	0.0202478	0.0186125	0.137826	0.0651355	0.243059	0.0152756	0.121644	0.626148	0.04494	0.0691326	0.0182535	0.0104368	0.0395603	0.0397722

## Sheet: SupplementaryFigure4B_Flight
Supplementary Figure 4A flight bargraph: Celltype proportions for each ST cluster as they were predicted by Stereoscope. Shown here is ST clusters for only the flight samples.
	ST cluster 0	ST cluster 1	ST cluster 2	ST cluster 3	ST cluster 4	ST cluster 5	ST cluster 6	ST cluster 7	ST cluster 8	ST cluster 9	ST cluster 10	ST cluster 11	ST cluster 12	ST cluster 13	ST cluster 14	ST cluster 15	ST cluster 16	ST cluster 17
multiomics cluster 0	0.0130057	0.0439835	0.00836433	0.0166991	0.013325	0.0132942	0.00689866	0.0294037	0.0210621	0.0279509	0.0143848	0.0111216	0.0137435	0.0127647	0.00892376	0.0473737	0.0225425	0.00810524
multiomics cluster 1	0.344004	0.0242407	0.531998	0.10291	0.0670251	0.0339252	0.0131528	0.0566114	0.0151411	0.00881793	0.0303705	0.00459444	0.0134069	0.125334	0.011513	0.0598522	0.026916	0.0279792
multiomics cluster 2	0.00317354	0.361639	0.0277731	0.344949	0.026773	0.0239851	0.509482	0.244043	0.405646	0.0884505	0.147779	0.0355687	0.0814412	0.10331	0.0137629	0.206716	0.0189102	0.112279
multiomics cluster 3	0.110558	0.0211521	0.0330934	0.00908124	0.380812	0.0385204	0.0197767	0.0136282	0.0186285	0.0403243	0.0437079	0.013178	0.160163	0.0595594	0.0408975	0.0440855	0.0403506	0.160708
multiomics cluster 4	0.139742	0.0212873	0.094895	0.0308106	0.138828	0.0724758	0.0403382	0.0386109	0.0437193	0.0160794	0.19903	0.0629051	0.0935838	0.151948	0.0414384	0.0690175	0.0434249	0.197698
multiomics cluster 5	0.0451199	0.0816671	0.0412376	0.055821	0.0192241	0.0106369	0.0333908	0.0662853	0.0290578	0.0540735	0.0214744	0.0119727	0.0735276	0.0259314	0.0253506	0.0820399	0.00804068	0.0479883
multiomics cluster 6	0.00807398	0.186334	0.0178202	0.0488984	0.0475067	0.0188233	0.0934693	0.252897	0.060984	0.617982	0.0828904	0.020471	0.337454	0.0325826	0.016499	0.218841	0.0153103	0.0591038
multiomics cluster 7	0.0187994	0.0203193	0.0115053	0.0124724	0.030357	0.0201876	0.015465	0.0164549	0.0110233	0.0144333	0.0323738	0.0150931	0.0246646	0.0226549	0.0230183	0.0280808	0.00741077	0.0322473
multiomics cluster 8	0.0219084	0.00846418	0.00351568	0.00408987	0.00946482	0.0143356	0.012218	0.00658535	0.0120868	0.00607187	0.00852216	0.00409042	0.00502147	0.00616173	0.00469281	0.00699877	0.00298676	0.00631774
multiomics cluster 9	0.0352678	0.0156908	0.0269027	0.02294	0.054122	0.0129005	0.0138376	0.0259643	0.0107224	0.012069	0.0359366	0.0128473	0.0267645	0.0354303	0.0167952	0.0180628	0.0144655	0.0468817
multiomics cluster 10	0.0198587	0.00920295	0.0128215	0.0073727	0.0350653	0.00471143	0.0117843	0.0114158	0.00986229	0.0118922	0.0295609	0.0136237	0.0268724	0.0165815	0.0165318	0.012102	0.00779453	0.0349373
multiomics cluster 11	0.0155974	0.0514019	0.0327965	0.0535104	0.0138785	0.00402978	0.0257938	0.0606411	0.0322675	0.0328801	0.118075	0.0338142	0.0367647	0.0431788	0.0109745	0.0361299	0.0378901	0.0253707
multiomics cluster 12	0.00383417	0.00241061	0.00418901	0.00340071	0.0253859	0.00459137	0.00225722	0.00757629	0.0143836	0.00058747	0.00962571	0.012834	0.0127478	0.170665	0.00428436	0.00235096	0.604607	0.0778323
multiomics cluster 13	0.0443215	0.0293274	0.0373034	0.0151925	0.0156988	0.0184871	0.00539266	0.01266	0.00169811	0.0107224	0.0101955	0.00522668	0.00505941	0.016784	0.00820423	0.0298891	0.01176	0.00380264
multiomics cluster 14	0.0236939	0.00911895	0.0698867	0.12674	0.0571666	0.00164822	0.0229213	0.0428407	0.00500456	0.0115074	0.0303412	0.0139712	0.0249276	0.0617557	0.732563	0.00356489	0.0181199	0.0962471
multiomics cluster 15	0.0383962	0.0254577	0.0141193	0.00965586	0.0203439	0.676279	0.00704221	0.0357762	0.028866	0.00751485	0.0235657	0.0178464	0.011417	0.0376447	0.00606098	0.0223336	0.0768085	0.0178914
multiomics cluster 16	0.109522	0.0575912	0.0131048	0.00532833	0.0230461	0.0160376	0.011644	0.0101073	0.0143005	0.0219566	0.0147784	0.00765296	0.0145121	0.0140554	0.00344978	0.102288	0.00835673	0.00762906
multiomics cluster 17	0.00512314	0.0307115	0.0186736	0.130128	0.0219776	0.0151308	0.155136	0.0684987	0.265547	0.0166866	0.147389	0.703188	0.0379279	0.0636569	0.0150403	0.010273	0.0343046	0.036982

## Sheet: SupplementaryFigure4B_Ground
Supplementary Figure 4B ground control bargraph: Celltype proportions for each ST cluster as they were predicted by Stereoscope. Shown here is ST clusters for only the ground control samples.
	ST cluster 0	ST cluster 1	ST cluster 2	ST cluster 3	ST cluster 4	ST cluster 5	ST cluster 6	ST cluster 7	ST cluster 8	ST cluster 9	ST cluster 10	ST cluster 11	ST cluster 12	ST cluster 13	ST cluster 14	ST cluster 15	ST cluster 16	ST cluster 17
multiomics cluster 0	0.0149796	0.0375818	0.00552075	0.0241275	0.00980114	0.0225728	0.0107984	0.0343491	0.0515531	0.0180076	0.0134388	0.0107325	0.017086	0.0135932	0.0229384	0.0346214	0.024648	0.00993322
multiomics cluster 1	0.351887	0.00733711	0.625743	0.0736861	0.0546455	0.021107	0.00950127	0.0258868	0.0242607	0.0011885	0.00605126	0.00184333	0.0119919	0.0752187	0.0622998	0.0197431	0.141586	0.203138
multiomics cluster 2	0.00410835	0.444381	0.00321506	0.332842	0.0172477	0.0127546	0.467787	0.298581	0.327208	0.152786	0.2327	0.120836	0.111723	0.0985615	0.171359	0.237415	0.0744634	0.0326418
multiomics cluster 3	0.135085	0.0138062	0.0267854	0.00242931	0.482927	0.198134	0.00986422	0.00592546	0.0170971	0.0297196	0.0272086	0.0122591	0.149339	0.0658421	0.0252898	0.0323917	0.0507391	0.0766489
multiomics cluster 4	0.108083	0.0227949	0.0833482	0.0318727	0.131773	0.0602758	0.0464611	0.0328035	0.0446832	0.0180729	0.208531	0.0796424	0.0923387	0.107631	0.0590122	0.0451611	0.0712366	0.211767
multiomics cluster 5	0.0216576	0.0485641	0.0191141	0.0652784	0.0146395	0.00514024	0.0434684	0.0578592	0.0348433	0.0398705	0.0246041	0.0163861	0.0802071	0.025792	0.04414	0.070202	0.0243778	0.0334151
multiomics cluster 6	0.00921246	0.173608	0.00503197	0.039985	0.0331497	0.0136077	0.118117	0.246945	0.0629443	0.586308	0.0521823	0.048173	0.264944	0.0360516	0.109838	0.259173	0.0165278	0.0316654
multiomics cluster 7	0.0250364	0.0157897	0.0188444	0.0087618	0.0260571	0.0393434	0.0120023	0.0113467	0.00848907	0.0123155	0.0217527	0.0168171	0.0253576	0.0202225	0.0166004	0.0230823	0.0206324	0.0280788
multiomics cluster 8	0.0166223	0.01504	0.00330805	0.00642221	0.00940988	0.0330784	0.0183707	0.0111533	0.0187711	0.0128833	0.0102265	0.00837197	0.0121667	0.00801502	0.024377	0.026648	0.0183423	0.00822887
multiomics cluster 9	0.0221915	0.0110845	0.0224125	0.0180583	0.0358786	0.0277984	0.0114244	0.0177498	0.00929982	0.00711403	0.0273953	0.0135497	0.0229992	0.0220952	0.0294303	0.0104375	0.0231285	0.0379201
multiomics cluster 10	0.0130564	0.00896289	0.0143689	0.00618441	0.0309802	0.0239849	0.011045	0.00871865	0.00770506	0.0110958	0.0321303	0.0143935	0.0268471	0.0145389	0.017414	0.0102801	0.00896272	0.0359389
multiomics cluster 11	0.0233498	0.0409139	0.0218987	0.0394743	0.0087371	0.00940923	0.0328909	0.0552512	0.0260671	0.0246612	0.148849	0.0480445	0.0410258	0.0495671	0.0739503	0.0331851	0.0261468	0.0177876
multiomics cluster 12	0.0221932	0.00589254	0.0290032	0.00883583	0.0539193	0.0167097	0.00676513	0.0107486	0.0133078	0.00213866	0.0201512	0.00928281	0.0144015	0.277505	0.0315963	0.00842709	0.307554	0.133848
multiomics cluster 13	0.0566303	0.035233	0.0457366	0.0209533	0.0171851	0.021433	0.00750411	0.011799	0.00617763	0.0216482	0.00589042	0.00409511	0.0145162	0.0278849	0.0277345	0.0478072	0.0585204	0.0184963
multiomics cluster 14	0.0112985	0.0136971	0.0406924	0.0699515	0.0100837	0.00594202	0.0282768	0.0351942	0.00699009	0.010334	0.0231474	0.0157577	0.017753	0.027128	0.123646	0.0132853	0.0233495	0.0253708
multiomics cluster 15	0.060144	0.0275687	0.0188604	0.0543125	0.0233303	0.454645	0.0217854	0.062298	0.0845399	0.0140819	0.0230781	0.012321	0.0226849	0.0364237	0.0577431	0.0256536	0.0347924	0.0349265
multiomics cluster 16	0.0998566	0.0432433	0.00983161	0.0105653	0.0229641	0.0101631	0.0196252	0.0127997	0.028295	0.0243622	0.0208058	0.0124383	0.024142	0.0155802	0.0288533	0.0918668	0.0212986	0.0180806
multiomics cluster 17	0.00460856	0.034502	0.00628447	0.18626	0.0172711	0.0239008	0.124313	0.060591	0.227767	0.0134123	0.101857	0.555056	0.0504758	0.0783498	0.0737772	0.0106198	0.0536938	0.0421132

## Sheet: SupplementaryFigure4C_SampleF1
Supplementary Figure 4C sample F1 bargraph: Celltype proportions for each ST cluster as they were predicted by Stereoscope. Shown here is ST clusters for sample F1.
	ST cluster 0	ST cluster 1	ST cluster 2	ST cluster 3	ST cluster 4	ST cluster 5	ST cluster 6	ST cluster 7	ST cluster 8	ST cluster 9	ST cluster 10	ST cluster 11	ST cluster 12	ST cluster 13	ST cluster 14	ST cluster 15	ST cluster 16	ST cluster 17
multiomics cluster 0	0.00859699	0.0413315	0.00774545	0.00930228	0.00585671	0.0103777	0.00389859	0.0258672	0.00957698	0.0112468	0.00712234	0.01072	0.00921966	0.0110303	0.0257251	0.0247403	0.0382552	0.00676274
multiomics cluster 1	0.419497	0.0221444	0.539496	0.0927616	0.161369	0.0581573	0.0176394	0.0627329	0.0237503	0.00208422	0.0409734	0.00507666	0.0199818	0.159961	0.107426	0.0623777	0.00618554	0.0408703
multiomics cluster 2	0.0034612	0.318219	0.0177395	0.345799	0.0328482	0.00490036	0.529034	0.254657	0.473203	0.0272759	0.166702	0.0634392	0.120536	0.0909098	0.130435	0.192848	0.0421153	0.2185
multiomics cluster 3	0.101364	0.0176765	0.0434911	0.00266717	0.275672	0.0426806	0.011774	0.0089017	0.0127921	0.0309468	0.0257508	0.0121802	0.126505	0.0469921	0.019889	0.0321735	0.0332704	0.0585986
multiomics cluster 4	0.146082	0.0159203	0.0874998	0.0376547	0.162971	0.0810306	0.0463009	0.0435389	0.048467	0.0147646	0.179306	0.079215	0.0973536	0.134959	0.068128	0.0690883	0.0291614	0.126519
multiomics cluster 5	0.00617265	0.113643	0.0354351	0.076909	0.0175532	0.000925716	0.041685	0.0686025	0.0337912	0.0643558	0.0294253	0.0158646	0.082544	0.0314382	0.0554388	0.0941002	0.0201	0.0664822
multiomics cluster 6	0.00573581	0.192613	0.0209782	0.0227234	0.0587723	0.00419993	0.118816	0.197323	0.0678057	0.739628	0.115298	0.0468546	0.29205	0.0324812	0.0777521	0.328017	0.0400992	0.0997972
multiomics cluster 7	0.0154736	0.0158395	0.0156379	0.0123134	0.0242094	0.0107729	0.0160139	0.0179435	0.0115249	0.0109241	0.0257563	0.0169555	0.0258464	0.0212898	0.0272196	0.0178669	0.0100645	0.0353897
multiomics cluster 8	0.0112403	0.00759527	0.00603871	0.00393436	0.00894609	0.00698896	0.00991229	0.00862721	0.00933932	0.00753475	0.00845546	0.00527976	0.00793556	0.00602642	0.0118744	0.00809501	0.00430324	0.00728537
multiomics cluster 9	0.0316702	0.0141097	0.033941	0.0197643	0.0472421	0.0135104	0.0129554	0.025835	0.0104751	0.00607883	0.0332548	0.015409	0.0267868	0.0357678	0.0358201	0.013177	0.0107067	0.0370816
multiomics cluster 10	0.0178084	0.00953322	0.0103481	0.00708089	0.0291034	0.00625932	0.0118345	0.0122318	0.00941077	0.0145294	0.0293092	0.0184116	0.0256929	0.0172841	0.0169938	0.0129264	0.00722704	0.0191817
multiomics cluster 11	0.00867877	0.0636325	0.0297619	0.0653929	0.0164949	0.00216459	0.0397826	0.0728155	0.0366196	0.0278455	0.133803	0.0366686	0.0431726	0.0372431	0.075631	0.0287776	0.0169546	0.0264133
multiomics cluster 12	0.00364728	0.00246395	0.00696748	0.00342233	0.0272748	0.006937	0.00229951	0.0111892	0.0192272	0.000120864	0.0115087	0.00142002	0.0266891	0.213678	0.0237936	0.000375408	0.672499	0.103496
multiomics cluster 13	0.0731204	0.0269191	0.0396283	0.00494459	0.0313273	0.0634106	0.00146997	0.0101912	0.00142122	0.00412715	0.00818056	0.0068418	0.00740953	0.0153136	0.0122368	0.0446472	0.00809155	0.00699244
multiomics cluster 14	0.0128762	0.0105987	0.0489449	0.079417	0.0152313	0.00225709	0.0288125	0.0485957	0.0037701	0.00747975	0.0297011	0.031091	0.016147	0.045238	0.174168	0.00326672	0.00633315	0.054957
multiomics cluster 15	0.0363806	0.02231	0.019248	0.00790666	0.0261755	0.660597	0.00330576	0.0347628	0.0240483	0.00498412	0.0199064	0.00737439	0.0148878	0.0292828	0.0303382	0.00847854	0.0109359	0.0296983
multiomics cluster 16	0.0933594	0.0544418	0.0175564	0.00366826	0.0406686	0.0122898	0.0122323	0.00982153	0.0131707	0.021144	0.0145295	0.0105423	0.0192744	0.0144495	0.019873	0.0561016	0.0142649	0.00984026
multiomics cluster 17	0.00483467	0.0510089	0.0195421	0.204338	0.0182846	0.0125402	0.0922328	0.0863639	0.191606	0.00492892	0.121017	0.616656	0.0379674	0.0566557	0.0872571	0.00294252	0.029432	0.0521345

## Sheet: SupplementaryFigure4C_SampleF2
Supplementary Figure 4C sample F2 bargraph: Celltype proportions for each ST cluster as they were predicted by Stereoscope. Shown here is ST clusters for sample F2.
	ST cluster 0	ST cluster 1	ST cluster 2	ST cluster 3	ST cluster 4	ST cluster 5	ST cluster 6	ST cluster 7	ST cluster 8	ST cluster 9	ST cluster 10	ST cluster 11	ST cluster 12	ST cluster 13	ST cluster 14	ST cluster 15	ST cluster 16	ST cluster 17
multiomics cluster 0	0.0353704	0.041724	0.0264951	0.0242856	0.0300543	0.0314217	0.0141932	0.0412543	0.0494576	0.0374078	0.0285881	0.0143235	0.0295047	0.0214266	0.0118437	0.0588487	0.00999202	0.020198
multiomics cluster 1	0.188179	0.0241644	0.214752	0.0442205	0.0375101	0.0589694	0.0175897	0.0410145	0.0176569	0.0178877	0.0223075	0.011144	0.0210433	0.0456748	0.00311388	0.0533862	0.0108005	0.00846873
multiomics cluster 2	0.00608799	0.468102	0.0213027	0.320124	0.0500405	0.0759469	0.48102	0.289467	0.351399	0.19279	0.181594	0.0331516	0.0988897	0.137573	0.0130998	0.290227	0.00171206	0.0575665
multiomics cluster 3	0.100457	0.0111372	0.055654	0.0150188	0.303882	0.0316444	0.0195731	0.0165278	0.0198127	0.0312185	0.0426628	0.0120901	0.118178	0.0591074	0.0271612	0.0284318	0.0680233	0.134481
multiomics cluster 4	0.10811	0.0252543	0.0550838	0.0208947	0.0909579	0.0521747	0.0338148	0.0209861	0.0310275	0.0178331	0.16709	0.0486996	0.0464779	0.104324	0.0256818	0.0529643	0.0305671	0.150279
multiomics cluster 5	0.10362	0.0532644	0.0614553	0.0412686	0.0246542	0.0342101	0.0231901	0.0595082	0.0226611	0.0399143	0.0152274	0.00966751	0.0651716	0.0348268	0.013271	0.0955265	0.00535136	0.028279
multiomics cluster 6	0.0198045	0.169286	0.0512312	0.0814827	0.0705227	0.0623951	0.0890101	0.296404	0.0746667	0.481898	0.0629037	0.0225739	0.383011	0.0471421	0.0143619	0.179379	0.00822679	0.0562291
multiomics cluster 7	0.0415281	0.0206086	0.0304873	0.0196675	0.0503615	0.0346732	0.0162153	0.0222279	0.0142243	0.018187	0.047773	0.0217515	0.0345595	0.0405359	0.0268942	0.0313528	0.0103996	0.0599202
multiomics cluster 8	0.0344509	0.00862662	0.00960688	0.00766071	0.0138357	0.0294209	0.0128135	0.00582223	0.0147653	0.00675361	0.0105631	0.00524641	0.00431511	0.0107409	0.00565777	0.00890392	0.00147397	0.0150834
multiomics cluster 9	0.0544345	0.0178584	0.03866	0.0260897	0.0614067	0.0193923	0.0183046	0.0222549	0.0151867	0.0194282	0.0402329	0.0166719	0.026438	0.0358264	0.0156913	0.0218444	0.0254749	0.0559242
multiomics cluster 10	0.0255588	0.00699137	0.0181973	0.00869808	0.0295722	0.00612572	0.00979227	0.00954225	0.00847502	0.00659576	0.0280185	0.0106353	0.0177522	0.0182445	0.0117373	0.00760992	0.0113084	0.0360137
multiomics cluster 11	0.0309959	0.0427566	0.0600727	0.0574336	0.0185238	0.0117074	0.0152675	0.0445327	0.0229295	0.0381041	0.0857339	0.0164678	0.0368237	0.0528349	0.00661579	0.0343674	0.00477161	0.0346149
multiomics cluster 12	0.0034372	0.00169042	0.0090101	0.00326258	0.0277662	0.00118008	0.00154799	0.00212063	0.00257015	0.00110748	0.004737	0.00210487	0.00196258	0.0601604	0.00426723	0.00155547	0.73512	0.0488095
multiomics cluster 13	0.01921	0.0264843	0.030363	0.0134901	0.0170753	0.0371372	0.0137982	0.0195327	0.00396603	0.0165011	0.0178237	0.00508711	0.00696562	0.0162678	0.009797	0.020227	0.00128413	0.00581294
multiomics cluster 14	0.0549297	0.00952764	0.243876	0.217919	0.0938446	0.00464873	0.0205866	0.0352704	0.00679274	0.0128993	0.0364438	0.00664343	0.0317996	0.167936	0.784359	0.00489451	0.0508848	0.204749
multiomics cluster 15	0.0276209	0.0164359	0.0183663	0.0137057	0.0194899	0.434628	0.0140893	0.0166637	0.0327521	0.0120118	0.0206593	0.0180455	0.00880505	0.0402737	0.00589407	0.0188703	0.0022473	0.0212316
multiomics cluster 16	0.13519	0.0289973	0.0278996	0.0102125	0.0224733	0.0349684	0.0128259	0.0124578	0.0175991	0.0189827	0.0173611	0.00490431	0.0139155	0.0205418	0.00341135	0.0730873	0.0151597	0.0130549
multiomics cluster 17	0.0110165	0.0270903	0.0274866	0.0745656	0.0380288	0.0393563	0.186368	0.0444129	0.294057	0.0304791	0.17028	0.740792	0.0543869	0.086563	0.0171421	0.0185232	0.00720203	0.049285

## Sheet: SupplementaryFigure4C_SampleF3
Supplementary Figure 4C sample F3 bargraph: Celltype proportions for each ST cluster as they were predicted by Stereoscope. Shown here is ST clusters for sample F3.
	ST cluster 0	ST cluster 1	ST cluster 2	ST cluster 3	ST cluster 4	ST cluster 5	ST cluster 6	ST cluster 7	ST cluster 8	ST cluster 9	ST cluster 10	ST cluster 11	ST cluster 12	ST cluster 13	ST cluster 14	ST cluster 15	ST cluster 16	ST cluster 17
multiomics cluster 0	0.00632192	0.048992	0.00347092	0.0163221	0.00339521	0.00496208	0.00283034	0.0300675	0.0172256	0.0268077	0.010295	0.00947266	0.0102291	0.0103722	0.00350935	0.0490126	0.0181854	0.00367644
multiomics cluster 1	0.308535	0.0261635	0.619095	0.165806	0.0461025	0.0170541	9.05804e-05	0.0533831	0.000386498	0.00380056	0.018636	0.000376871	0.00163042	0.117039	0.014122	0.0652993	0.0390921	0.0265934
multiomics cluster 2	0.000722811	0.272785	0.0340571	0.366974	0.00516581	0.00213571	0.512192	0.207793	0.344671	0.0238521	0.05949	0.018953	0.0268729	0.102833	0.00416205	0.124686	0.0122126	0.0526533
multiomics cluster 3	0.134072	0.036117	0.0220627	0.00934268	0.492534	0.0411018	0.0334558	0.0199879	0.0264905	0.0521755	0.084119	0.014473	0.222048	0.0802194	0.0611524	0.0685003	0.0379826	0.253852
multiomics cluster 4	0.149005	0.0212529	0.109514	0.0338173	0.165928	0.0808038	0.0384743	0.038156	0.0460115	0.0151146	0.286434	0.060808	0.115292	0.208136	0.060107	0.0864026	0.0521507	0.275872
multiomics cluster 5	0.0778679	0.0875513	0.0380432	0.0504015	0.0156443	0.000924375	0.0322037	0.0654327	0.0267086	0.0620033	0.0129554	0.0108256	0.0677864	0.0116509	0.0387975	0.0598853	0.00333084	0.0422361
multiomics cluster 6	0.00461538	0.201152	0.00690057	0.0422986	0.0236436	0.000240158	0.0565114	0.323695	0.0406342	0.684559	0.0405174	0.00212357	0.364443	0.0239958	0.0138504	0.193685	0.0059348	0.0280407
multiomics cluster 7	0.00989118	0.0238895	0.00426672	0.00601085	0.0171653	0.0148731	0.0136079	0.0116239	0.00790126	0.0126618	0.0252142	0.00991633	0.0178367	0.0141219	0.0174584	0.0308901	0.00566994	0.0171691
multiomics cluster 8	0.0331764	0.00903003	0.00066324	0.000951298	0.006192	0.00833486	0.0153429	0.00363086	0.0142165	0.00486336	0.00581559	0.00263061	0.00206346	0.00362889	0.00275705	0.00424752	0.00271244	0.00156365
multiomics cluster 9	0.0292084	0.0144909	0.0204373	0.0228767	0.0515162	0.00960283	0.00974437	0.0277409	0.00778572	0.00822028	0.0357516	0.0089072	0.0269195	0.0346447	0.016561	0.017	0.0139326	0.0505669
multiomics cluster 10	0.0198528	0.0115483	0.0123839	0.00641616	0.0423108	0.00372464	0.0141854	0.0108984	0.011566	0.0153689	0.0322617	0.0123036	0.0332694	0.0144423	0.0229009	0.0164657	0.00734981	0.0469809
multiomics cluster 11	0.0181101	0.0510104	0.0263656	0.039331	0.00889991	0.00062035	0.0154597	0.0479139	0.0326678	0.0304782	0.129139	0.0423076	0.0293689	0.0470047	0.0109907	0.0426228	0.0535001	0.0203394
multiomics cluster 12	0.0044386	0.00322174	0.00158553	0.00350824	0.0225752	0.00581855	0.00307116	0.00408505	0.0158819	0.000333803	0.0123711	0.0266261	0.00269034	0.167305	0.00255363	0.00444513	0.549439	0.0706105
multiomics cluster 13	0.00813001	0.0348182	0.0382526	0.0258785	0.00718891	0.000825751	0.001486	0.0137156	0.000432783	0.00849897	0.00390924	0.00426348	0.00130523	0.0194799	0.0057121	0.0311872	0.0154145	0.00035152
multiomics cluster 14	0.0228972	0.00733909	0.0295666	0.0851958	0.0475022	6.20578e-05	0.0159515	0.0368058	0.0055284	0.0120015	0.023204	0.00724873	0.0312183	0.0247316	0.7135	0.00230701	0.0167948	0.0797725
multiomics cluster 15	0.0492013	0.0389533	0.0106395	0.00749649	0.0182694	0.797698	0.004518	0.0454869	0.0332011	0.00468599	0.0355635	0.0245125	0.00887255	0.0496304	0.00410193	0.0347235	0.120093	0.0069814
multiomics cluster 16	0.122192	0.0943985	0.00691848	0.00232393	0.0151611	0.00746957	0.0091823	0.00957178	0.0135489	0.024877	0.0117102	0.00741986	0.00936956	0.00951729	0.00202491	0.162759	0.00445178	0.00340387
multiomics cluster 17	0.00176183	0.017287	0.0157776	0.115049	0.0108056	0.00374811	0.221693	0.0500117	0.355142	0.00969746	0.172613	0.736831	0.0287842	0.0612473	0.00573871	0.00588153	0.041753	0.0193366

## Sheet: SupplementaryFigure4C_SampleG1
Supplementary Figure 4C sample G1 bargraph: Celltype proportions for each ST cluster as they were predicted by Stereoscope. Shown here is ST clusters for sample G1.
	ST cluster 0	ST cluster 1	ST cluster 2	ST cluster 3	ST cluster 4	ST cluster 5	ST cluster 6	ST cluster 7	ST cluster 8	ST cluster 9	ST cluster 10	ST cluster 11	ST cluster 12	ST cluster 13	ST cluster 14	ST cluster 15	ST cluster 16	ST cluster 17
multiomics cluster 0	0.0121482	0.0328965	0.00435086	0.0142218	0.00419317	0.00850287	0.00580365	0.0285747	0.00976181	0.0143438	0.00704636	0.00627068	0.0154151	0.0113137	0.0205441	0.0402541	0.0269076	0.00331805
multiomics cluster 1	0.370397	0.00976204	0.649289	0.038152	0.0862215	0.0443009	0.0116901	0.0179974	0.0232835	0.000860554	0.00650383	0.000208255	0.013495	0.0538851	0.00862493	0.0263834	0.139724	0.314013
multiomics cluster 2	0.0033099	0.470355	0.00505028	0.497608	0.0178309	0.000992538	0.567509	0.371313	0.530558	0.180949	0.343685	0.131273	0.137066	0.151	0.22239	0.265203	0.147675	0.0148437
multiomics cluster 3	0.120832	0.0117465	0.0324104	0.00241614	0.449482	0.0524061	0.00791991	0.00545148	0.0100699	0.0249329	0.0158602	0.0115834	0.155487	0.0568255	0.0297181	0.0298751	0.0426914	0.00353434
multiomics cluster 4	0.116484	0.0197295	0.0883045	0.023484	0.154939	0.0662043	0.040503	0.0281178	0.0506508	0.0183015	0.171185	0.0708578	0.0910061	0.105697	0.0596724	0.050456	0.096298	0.316373
multiomics cluster 5	0.0124553	0.0688311	0.0160081	0.0874759	0.0083215	0.000971378	0.0516277	0.0631537	0.0393792	0.0479319	0.0317284	0.0177396	0.0591625	0.0255347	0.0484587	0.0852831	0.02824	0.0164487
multiomics cluster 6	0.00886667	0.164594	0.00396574	0.0402303	0.0256931	0.0045956	0.135918	0.246473	0.0443128	0.598392	0.0607883	0.0464607	0.284714	0.0443925	0.161095	0.235896	0.0282433	0.0113191
multiomics cluster 7	0.0178981	0.0140102	0.0164646	0.00850263	0.0206617	0.0114613	0.00849935	0.0102045	0.00769813	0.0100763	0.0206456	0.014935	0.0263709	0.0191988	0.0233307	0.01938	0.0248915	0.0103665
multiomics cluster 8	0.00981166	0.0111282	0.00191645	0.00532689	0.0057092	0.0163474	0.0104909	0.0106664	0.00808167	0.0100972	0.00924943	0.00694323	0.0104101	0.00770078	0.0272523	0.0192789	0.0253892	0.000446983
multiomics cluster 9	0.0194744	0.0108921	0.0204071	0.0133852	0.0384767	0.00853139	0.0113141	0.0144574	0.00697392	0.00723043	0.0246018	0.0118582	0.0255951	0.0179723	0.0229206	0.010523	0.0156183	0.0402459
multiomics cluster 10	0.0107862	0.0102235	0.0113831	0.00533718	0.0342234	0.00482143	0.00671979	0.00782321	0.00655995	0.0114251	0.0209796	0.0094732	0.0258936	0.0140068	0.0186856	0.0109802	0.00722971	0.0399005
multiomics cluster 11	0.0139138	0.0393809	0.0129759	0.0431578	0.00546365	0.00146377	0.0334965	0.0572068	0.0446623	0.0214726	0.121716	0.0497534	0.0376012	0.0413046	0.0976467	0.0326678	0.0275055	0.0125627
multiomics cluster 12	0.0226139	0.00688347	0.0256994	0.00855291	0.0616425	0.0119014	0.00953379	0.013705	0.0142092	0.00282258	0.0281266	0.00774246	0.0154134	0.2859	0.0403777	0.00917142	0.146643	0.132573
multiomics cluster 13	0.0887195	0.0240575	0.0583467	0.0110003	0.0227123	0.0433567	0.00353404	0.00679783	0.000972496	0.00975301	0.00271217	0.00385213	0.0163659	0.0253847	0.030288	0.0441463	0.0707972	0.0240625
multiomics cluster 14	0.00853356	0.0141729	0.0265151	0.0477244	0.0102794	0.00152927	0.0140006	0.0268094	0.00110242	0.00982232	0.0172211	0.00859643	0.0151993	0.0171572	0.0601423	0.00993443	0.0170537	0.017189
multiomics cluster 15	0.0818503	0.0129469	0.0140404	0.00591334	0.0244416	0.711439	0.00220185	0.0267571	0.00516714	0.00300955	0.00580906	0.00566896	0.0129927	0.0260793	0.0230807	0.0217814	0.0391684	0.00960956
multiomics cluster 16	0.0805843	0.0338386	0.00913398	0.00910039	0.0179559	0.00668023	0.018867	0.0120014	0.0129912	0.0211583	0.0104931	0.00936257	0.0247356	0.0112518	0.0433411	0.080178	0.0352062	0.0236667
multiomics cluster 17	0.00132118	0.044551	0.00373806	0.138411	0.0117525	0.00449437	0.0603704	0.0524901	0.183565	0.00742049	0.101649	0.587421	0.0330769	0.0853946	0.0624313	0.00860827	0.0807174	0.00952607

[truncated: 4 more sheets: SupplementaryFigure4C_SampleG2, SupplementaryFigure4C_SampleG3, SupplementaryFig13B_Adcy1_gene, SupplementaryFig13B_Gpc5_gene]
